# Supplementary material for: Will land circulation sway “grain orientation”? The impact of rural land circulation on farmers’ agricultural planting structures
Source: PLoS One. 2021 Jun 24;16(6):e0253158. doi: 10.1371/journal.pone.0253158 (PMC8224926; doi:10.1371/journal.pone.0253158)
Supplement: S2 File — (XLSX) [file pone.0253158.s002.xlsx]

## Sheet: Sheet2
Province	County	Town/township	Village	Name of the household head	Name of Respondent	Date of survey	Relationship with head of household										Gender										age										Nationality										Marital status
							a101	a201	a301	a401	a501	a601	a701	a801	a901	a1001	a102	a202	a302	a402	a502	a602	a702	a802	a902	a1002	a103	a203	a303	a403	a503	a603	a703	a803	a903	a1003	a104	a204	a304	a404	a504	a604	a704	a804	a904	a1004	a105	a205	a305
Hubei	Jianli	Anonymized; similarly hereinafter	Anonymized; similarly hereinafter	Anonymized; similarly hereinafter	Anonymized; similarly hereinafter	21/07/2018	1	2	3	4	7	7					1	2	1	2	2	1					67	69	35	32	10	8					1	1	1	1	1	1					2	2	2
Hubei	Jianli					21/07/2018	1	2	3								1	2	1								52	48	28								1	1	1								2	2	1
Hubei	Jianli					21/07/2018	1	2	3	4	7						1	2	1	2	1						62	60	38	37	14						1	1	1	1	1						2	2	2
Hubei	Jianli					21/07/2018	1	2									1	2									54	54									1	1									2	2
Hubei	Jianli					21/07/2018	1	2									1	2									62	63									1	1									2	2
Hubei	Jianli					21/07/2018	1	2	7	7							1	2	1	1							63	61	10	5							1	1	1	1							2	2	1
Hubei	Jianli					21/07/2018	1	2	7	7							1	2	2	2							56	56	7	3							1	1	1	1							2	2	1
Hubei	Jianli					21/07/2018	1	2	3	4	7	7					1	2	1	2	2	1					65	63	39	38	16	11					1	1	1	1	1	1					2	2	2
Hubei	Jianli					21/07/2018	1	2									1	2									70	70									1	1									2	2
Hubei	Jianli					21/07/2018	1	2	5								1	2	2								48	42	8								1	1	1								3	3	1
Hubei	Jianli					21/07/2018	1	2									1	2									64	65									1	1									2	2
Hubei	Jianli					21/07/2018	1	2									1	2									72	73									1	1									2	2
Hubei	Jianli					21/07/2018	1	2	3	4	7	7					1	2	1	2	1	2					67	65	38	36	6	15					1	1	1	1	1	1					2	2	2
Hubei	Jianli					21/07/2018	1	2									1	2									68	64									1	1									2	2
Hubei	Jianli					21/07/2018	1	2	3	4	7	7					1	2	1	2	2	1					59	58	35	37	11	7					1	1	1	1	1	1					2	2	2
Hubei	Jianli					21/07/2018	1	2	7	7	7						1	2	1	1	2						61	59	11	9	11						1	1	1	1	1						2	2	1
Hubei	Jianli					21/07/2018	1	2	7	7							1	2	1	2							61	60	12	8							1	1	1	1							2	2	1
Hubei	Jianli					21/07/2018	1	2									1	2									74	73									1	1									2	2
Hubei	Jianli					21/07/2018	1										2										64										1										5
Hubei	Jianli					21/07/2018	1	2	3	5							1	2	1	2							52	50	22	25							1	1	1	1							2	2	1
Hubei	Jianli					21/07/2018	1	2	3	4	7	7					1	2	1	2	1	1					65	64	39	38	16	10					1	1	1	1	1	1					2	2	2
Hubei	Jianli					21/07/2018	1	2	3	4	5						1	2	1	2	2						52	52	28	25	26						1	1	1	1	1						2	2	2
Hubei	Jianli					21/07/2018	1	2	3	4	7	7					1	2	1	2	2	2					65	61	37	33	15	12					1	1	1	1	1	1					2	2	2
Hubei	Jianli					21/07/2018	1	2									1	1									76	76									1	1									2	1
Hubei	Jianli					21/07/2018	1	2									1	2									65	65									1	1									2	2
Hubei	Jianli					22/07/2018	1	2	3	4	7						1	2	1	2	1						55	55	32	28	5						1	1	1	1	1						2	2	2
Hubei	Jianli					21/07/2018	1	2									1	2									55	55									1	1									2	2
Hubei	Jianli					21/07/2018	1	2	7								1	2	1								61	60	12								1	1	1								2	2	1
Hubei	Jianli					21/07/2018	1	2	8	8	3						1	2	1	2	1						44	41	72	70	19						1	1	1	1	1						2	2	2
Hubei	Jianli					21/07/2018	1	2	3	4	7	7					1	2	1	2	1	2					60	58	37	35	6	14					1	1	1	1	1	1					2	2	2
Hubei	Jianli					21/07/2018	1	2	3	4	7	7					1	2	1	2	1	1					62	62	38	38	15	11					1	1	1	1	1	1					2	2	2
Hubei	Jianli					21/07/2018	1	2	3	4	7	7					1	2	1	2	1	2					64	64	30	29	8	2					1	1	1	1	1	1					2	2	2
Hubei	Jianli					21/07/2018	1	2	8	3	4	7					1	2	2	1	2	1					50	50	76	29	26	4					1	1	1	1	1	1					2	2	2
Hubei	Jianli					21/07/2018	1	2									1	2									73	70									1	1									2	2
Hubei	Jianli					21/07/2018	1	2	3	4	7	7					1	2	1	2	1	2					66	66	46	42	16	20					1	1	1	1	1	1					2	2	2
Hubei	Jianli					21/07/2018	1	2	7								1	2	1								66	67	15								1	1	1								2	2	1
Hubei	Jianli					21/07/2018	1	2	7	7							1	2	2	2							63	51	13	7							1	1	1	1							2	2	3
Hubei	Jianli					21/07/2018	1	2									1	2									59	57									1	1									2	2
Hubei	Jianli					21/07/2018	1	2	7								1	2	2								63	60	4								1	1	1								2	2	1
Hubei	Jianli					21/07/2018	1	2	3								1	2	1								62	61	30								1	1	1								2	2	1
Hubei	Jianli					21/07/2018	1	2	3	4	7						1	2	1	2	2						58	57	31	29	7						1	1	1	1	1						2	2	2
Hubei	Jianli					21/07/2018	1	2	3	4	3	7					1	2	1	2	1	1					58	58	28	27	27	3					1	1	1	1	1	1					2	2	2
Hubei	Jianli					21/07/2018	1	2	8	3							1	2	2	1							40	36	65	16							1	1	1	1							2	2	5
Hubei	Jianli					21/07/2018	1	2	8	8	3	5					1	2	1	2	1	2					35	31	65	66	10	12					1	1	1	1	1	1					2	2	2
Hubei	Jianli					21/07/2018	1	2									1	2									70	71									1	1									2	2
Hubei	Jianli					21/07/2018	1	2	3	4	7	7					1	2	1	2	1	2					56	56	31	28	8	6					1	1	1	1	1	1					2	2	2
Hubei	Jianli					21/07/2018	1	2	8	8	3						1	2	1	2	1						48	47	85	83	21						1	1	1	1	1						2	2	2
Hubei	Jianli					21/07/2018	1	2	3	4	3	7					1	2	1	2	1	1					59	59	27	27	27	3					1	1	1	1	1	1					2	2	2
Hubei	Jianli					21/07/2017	1	2									1	2									67	66									1	1									2	2
Hubei	Jianli					21/07/2018	1	2									1	2									56	55									1	1									2	2
Hubei	Jianli					21/07/2018	1										1										58										1										5
Hubei	Jianli					21/07/2018	1	2	3	4	7						1	2	1	2	1						52	51	28	27	1						1	1	1	1	1						2	2	2
Hubei	Jianli					21/07/2018	1	2	3								1	2	1								57	53	28								1	1	1								2	2	1
Hubei	Jianli					21/07/2018	1	2									1	2									62	61									1	1									2	2
Hubei	Jianli					21/07/2018	1	2									1	2									69	70									1	1									2	2
Hubei	Jianli					21/07/2018	1	2									1	2									75	76									1	1									2	2
Hubei	Jianli					21/07/2018	1	2	3	4	7	7					1	2	1	2	1	2					58	58	34	32	10	8					1	1	1	1	1	1					2	2	2
Hubei	Jianli					21/07/2018	1	2	7	7	8	8					1	2	1	2	1	2					40	39	19	11	65	63					1	1	1	1	1	1					2	2	1
Hubei	Jianli					21/07/2018	1	2	3								1	2	1								66	63	27								1	1	1								2	2	1
Hubei	Jianli					21/07/2018	1	2	3								1	1	1								53	51	22								1	1	1								2	2	1
Hubei	Jianli					21/07/2018	1	2									1	2									65	63									1	1									2	2
Hubei	Jianli					21/07/2018	1	2	7	7							1	2	1	2							60	61	8	13							1	1	1	1							2	2	1
Hubei	Jianli					21/07/2018	1	2	3	3							1	2	1	1							44	47	12	12							1	1	1	1							2	2	1
Hubei	Jianli					21/07/2018	1	8	2	3	3	5					1	2	1	1	1	2					37	80	38	13	13	17					1	1	1	1	1	1					2	2	2
Hubei	Jianli					21/07/2018	1	2	7	7	7						1	2	1	2	2						55	54	2	7	7						1	1	1	1	1						2	2	1
Hubei	Jianli					21/07/2018	1	2									1	2									72	72									1	1									2	2
Hubei	Jianli					21/07/2018	1	2									1	2									73	70									1	1									2	2
Hubei	Jianli					21/07/2018	1	2									1	2									72	71									1	1									2	2
Hubei	Jianli					21/07/2018	11	2									1	2									69	70									1	1									2	2
Hubei	Jianli					21/07/2018	1	8	7	2							1	2	1	2							60	83	6	59							1	1	1	1							2	5	1
Hubei	Jianli					21/07/2018	1	2	3								1	2	1								48	46	12								1	1	1								2	2	1
Hubei	Jianli					21/07/2018	1	2									1	2									55	53									1	1									2	2
Hubei	Jianli					21/07/2018	1	2									1	2									72	70									1	1									2	2
Hubei	Jianli					21/07/2018	1	2									1	2									57	58									1	1									2	2
Hubei	Jianli					21/07/2018	1	2	7								1	2	1								60	61	10								1	1	1								2	2	1
Hubei	Jianli					21/07/2018	1	2	3	7	8						1	2	1	1	2						49	50	16	4	78						1	1	1	1	1						2	2	2
Hubei	Jianli					21/07/2018	1	2									1	2									56	56									1	1									2	2
Hubei	Jianli					21/07/2018	1	2	3	4	7	7					1	2	1	2	2	1					63	63	39	34	10	2					1	1	1	1	1	1					2	2	2
Hubei	Jianli					21/07/2018	1	2									1	2									62	60									1	1									2	2
Hubei	Jianli					21/07/2018	1	2									1	2									63	62									1	1									2	2
Hubei	Jianli					21/07/2018	1	2									1	2									70	70									1	1									2	2
Hubei	Jianli					21/07/2018	1	2	7								1	2	1								62	52	2								1	1	1								2	2	1
Hubei	Jianli					21/07/2018	1	2	3	4	7	7					1	2	1	2	2	2					62	63	32	26	8	2					1	1	1	1	1	1					2	2	2
Hubei	Jianli					21/07/2018	1	2	3								1	2	1								46	46	18								1	1	1								2	2	1
Hubei	Jianli					21/07/2018	1	2	3	3	8						1	2	1	1	2						36	34	14	4	68						1	1	1	1	1						2	2	1
Hubei	Jianli					21/07/2018	1	2									1	2									73	73									1	1									2	2
Hubei	Jianli					21/07/2018	1	2	5	3	3	6					1	2	2	1	1	1					56	58	32	12	4	35					1	1	1	1	1	1					2	2	2
Hubei	Jianli					21/07/2018	1	2	3	4	7	10					1	2	1	2	1	2					75	75	48	47	25	23					1	1	1	1	1	1					2	2	2
Hubei	Jianli					21/07/2018	1	2	3	4	7	7					1	2	1	2	1	2					63	61	36	35	7	4					1	1	1	1	1	1					2	2	2
Hubei	Jianli					21/07/2018	1	2	3	5							1	2	1	2							46	44	11	14							1	1	1	1							2	2	1
Hubei	Jianli					21/07/2018	1	2	3								1	2	1								55	54	32								1	1	1								2	2	1
Hubei	Jianli					21/07/2018	1	2	3								1	2	1								68	66	38								1	1	1								2	2	1
Hubei	Jianli					21/07/2018	1	2	5	3							1	2	2	1							49	47	26	20							1	1	1	1							2	2	1
Hubei	Jianli					21/07/2018	1	2	7	7							1	2	1	1							68	67	13	17							1	1	1	1							2	2	1
Hubei	Jianli					21/07/2018	1										1										65										1										5
Hubei	Jianli					21/07/2018	1	2	7								1	2	1								64	64	14								1	1	1								2	2	1
Hubei	Jianli					21/07/2018	1	2	7								1	2	2								52	53	3								1	1	1								2	2	1
Hubei	Jianli					21/07/2018	1	2									1	2									67	34									1	1									2	2
Hubei	Jianli					21/07/2018	1	2	3	4	7	7					1	2	1	2	1	1					65	62	40	38	17	7					1	1	1	1	1	1					2	2	2
Hubei	Jianli					21/07/2018	1	2									1	2									70	67									1	1									2	2
Hubei	Jianli					21/07/2018	1										2										65										1										5
Hubei	Jianli					21/07/2018	1	2	7								1	2	1								54	53	1								1	1	1								2	2	1
Hubei	Jianli					21/07/2018	1	2	3	4	3						1	2	1	2	1						53	53	29	29	30						1	1	1	1	1						2	2	2
Hubei	Jianli					21/07/2018	1	2	3	4	7						1	2	1	2	1						57	56	27	25	6						1	1	1	1	1						2	2	2
Hubei	Jianli					21/07/2018	1	2	7								1	2	1								71	72	21								1	1	1								2	2	1
Hubei	Jianli					21/07/2018	1	2	3	4	7	7					1	2	1	2	1	2					68	68	45	42	16	22					1	1	1	1	1	1					2	2	2
Hubei	Jianli					21/07/2018	1	2	3								1	2	1								52	51	26								1	1	1								2	2	1
Hubei	Jianli					21/07/2018	1	2									1	2									61	61									1	1									2	2
Hubei	Jianli					21/07/2018	1	2									1	2									70	65									1	1									3	3
Hubei	Jianli					21/07/2018	1	2	3	4							1	2	1	2							75	70	55	50							1	1	1	1							2	2	2
Hubei	Jianli					21/07/2018	1	2	7	7							1	2	1	2							64	62	10	13							1	1	1	1							2	2
Hubei	Jianli					21/07/2018	1	2	3	8							1	2	1	2							41	40	16	71							1	1	1	1							2	2	1
Hubei	Jianli					21/07/2018	1										1										74										1										5
Hubei	Jianli					21/07/2018	1	2	5	6	7	7					1	2	2	1	2	1					70	67	41	46	21	11					1	1	1	1	1	1					2	2	2
Hubei	Jianli					21/07/2018	1	2	3	3	4	8	8				1	2	1	1	2	1	2				51	50	31	27	30	73	74				1	1	1	1	1	1	1				2	2	1
Hubei	Jianli					21/07/2018	1	2	5	6	7	7					1	2	2	1	1	1					64	61	40	40	18	10					1	1	1	1	1	1					2	2	2
Hubei	Jianli					21/07/2018	1	2	3								1	2	1								48	48	22								1	1	1								2	2	1
Hubei	Jianli					21/07/2018	1	2	3	4	3	4	7	7		7	1	2	1	2	1	2	1	1		2	60	58	35	33	30	24	12	8		8	1	1	1	1	1	1	1	1		1	2	2	2
Hubei	Jianli					21/07/2018	1	2	3	4	7						1	2	1	2	2						67	68	47	43	13						1	1	1	1	1						2	2	2
Hubei	Jianli					21/07/2018	1	2	5	5							1	2	2	2							44	35	3	18							1	1	1	1							2	2	1
Hubei	Jianli					21/07/2018	1	2	3	4	7						1	2	1	2	1						55	53	29	25	1						1	1	1	1	1						2	2	2
Hubei	Jianli					21/07/2018	1	2									1	2									56	54									1	1									2	2
Hubei	Jianli					21/07/2018	1	2	3	4	7	7					1	2	1	2	1	2					62	63	33	28	10	2					1	1	1	1	1	1					2	2	2
Hubei	Jianli					21/07/2018	1	2	3	4	3	7	8				1	2	1	2	1	1	2				47	44	24	14	25	2	70				1	1	1	1	1	1	1				2	2	2
Hubei	Jianli					21/07/2018	1	2	7								1	2	1								56	53	7								1	1	1								2	2	1
Hubei	Jianli					21/07/2018	1										2										72										1										5
Hubei	Jianli					21/07/2018	1	2	8	8							1	2	1	2							56	55	80	80							1	1	1	1							2	2	2
Hubei	Jianli					21/07/2018	1	2	7								2	2	2								64	63	10								1	1	1								2	2	1
Hubei	Jianli					21/07/2018	1	2	3								1	2	1								50	48	20								1	1	1								2	2	1
Hubei	Jianli					21/07/2018	1	2									1	2									71	68									1	1									2	2
Hubei	Jianli					21/07/2018	1	2	5								1	2	1								54	55	26								1	1	1								2	2	1
Hubei	Jianli					21/07/2018	1	2	5	5							1	2	2	2							49	45	18	13							1	1	1	1							2	2	1
Hubei	Jianli					21/07/2018	1	2									1	2									68	68									1	1									2	2
Hubei	Jianli					21/07/2018	1	2	8	8	3	4	7	7			1	2	1	2	1	2	2	2			58	57	89	89	34	34	10	4			1	1	1	1	1	1	1	1			2	2	2
Hubei	Jianli					21/07/2018	1	2	7								1	2	2								60	61	13								1	1	1								2	2	1
Hubei	Jianli					21/07/2018	1	2	3								1	2	1								64	64	36								1	1	1								2	2	1
Hubei	Jianli					21/07/2018	1	2	3	3	4	4	7				1	2	1	1	2	2	1				57	55	32	30	30	29	6				1	1	1	1	1	1	1				2	2	2
Hubei	Jianli					21/07/2018	1	3	7								2	1	2								61	38	13								1	1	1								5	4	1
Hubei	Jianli					21/07/2018	1	2	3								1	2	1								44	46	18								1	1	1								2	2	1
Hubei	Jianli					21/07/2018	1	2	3								1	2	1								50	46	25								1	1	1								2	2	1
Hubei	Jianli					21/07/2018	1	2	3								2	1	1								49	49	19								1	1	1								2	2	1
Hubei	Jianli					21/07/2018	1	2	3	8							1	2	1	2							50	47	22	80							1	1	1	1							2	2	1
Hubei	Jianli					21/07/2018	1	2	3								1	2	1								46	45	22								1	1	1								2	2	1
Hubei	Jianli					21/07/2018	1	2									1	2									67	67									1	1									2	2
Hubei	Jianli					21/07/2018	1	2	3	8	8	9	9				1	2	1	1	2	1	2				39	39	13	61	61	82	83				1	1	1	1	1	1	1				2	2	1
Hubei	Jianli					21/07/2018	1	2	3	8							1	2	1	2							48	47	24	71							1	1	1	1							2	2	1
Hubei	Jianli					21/07/2018	1	2	7								1	2	1								52	50	1								1	1	1								2	2	1
Hubei	Jianli					21/07/2018	1	2	3	5							1	2	1	2							44	45	17	21							1	1	1	1							2	2	1
Hubei	Jianli					21/07/2018	1	2	3	4	7	7					1	2	1	2	1	1					57	55	33	30	9	4					1	1	1	1	1	1					2	2	2
Hubei	Jianli					21/07/2018	1	2	3	4	7	10	3	7		7	1	2	1	2	1	2	1	1		1	72	71	49	46	24	24	46	16		12	1	1	1	1	1	1	1	1		1	2	2	2
Hubei	Jianli					21/07/2018	1	2	3	4	7						1	2	1	2	1						54	56	28	27	5						1	1	1	1	1						2	2	2
Hubei	Jianli					21/07/2018	1	3	4	7	7	7	2				1	1	2	2	2	2	1				57	35	34	11	11	3	57				1	1	1	1	1	1	1				2	2	2
Hubei	Jianli					21/07/2018	1	2	5	7							1	2	2	1							63	64	39	14							1	1	1	1							2	2	2
Hubei	Jianli					21/07/2018	1	2	3	5	8						1	2	1	2	2						45	45	18	23	75						1	1	1	1	1						2	2	1
Hubei	Jianli					21/07/2018	1	2									1	2									82	81									1	1									2	2
Hubei	Jianli					21/07/2018	1	2	3	8							1	2	1	2							46	43	14	83							1	1	1	1							2	2	1
Hubei	Jianli					21/07/2018	1	2	3	5							1	2	1	2							48	46	20	23							1	1	1	1							2	2	1
Hubei	Jianli					21/07/2018	1	2									1	2									67	67									1	1									2	2
Hubei	Jianli					21/07/2018	1	2	3	7	7						1	2	1	1	1						63	60	38	4	1						1	1	1	1	1						2	2	4
Hubei	Jianli					21/07/2018	1	2	8	7	7						1	2	1	1	2						47	45	70	18	11						1	1	1	1	1						2	2	5
Hubei	Jianli					21/07/2018	1	2	3	4	7	7					1	2	1	2	1	2					54	54	31	30	5	7					1	1	1	1	1	1					2	2	2
Hubei	Jianli					21/07/2018	1	2	5								1	2	2								49	46	6								1	1	1								2	2	1
Hubei	Jianli					22/07/2018	1										1										70										1										5
Hubei	Jianli					22/07/2018	1	2	3	5							1	2	1	2							47	45	15	20							1	1	1	1							2	2	1
Hubei	Jianli					22/07/2018	1	2									1	2									83	78									1	1									2	2
Hubei	Jianli					22/07/2018	1	2	3	4	7	7					1	2	1	2	1	2					59	58	34	33	11	12					1	1	1	1	1	1					2	2	2
Hubei	Jianli					22/07/2018	1	2	3	7							1	2	1	2							55	53	33	5							1	1	1	1							2	2	2
Hubei	Jianli					22/07/2018	1	2	3	3							2	1	1	1							48	49	22	20							1	1	1	1							2	2	1
Hubei	Jianli					22/07/2018	1	2	8	8	3						1	2	1	2	1						45	44	71	72	20						1	1	1	1	1						2	2	2
Hubei	Jianli					22/07/2018	1	2	8	8	3	4	7				1	2	1	2	1	2	1				49	48	26	27	74	73	4				1	1	1	2	1	1	1				2	2	2
Hubei	Jianli					22/07/2018	1	2	7	7							1	2	2	1							60	57	13	7							1	1	1	1							2	2	1
Hubei	Jianli					22/07/2018	1	2									1	2									57	58									1	1									2	2
Hubei	Jianli					22/07/2018	1	2	3	5	8						1	2	1	2	2						41	37	14	91	72						1	1	1	1	1						2	2	1
Hubei	Jianli					22/07/2018	1										1										69										1										5
Hubei	Jianli					22/07/2018	1	2	10	5							1	2	1	2							52	50	48	12							1	1	1	1							2	2	1
Hubei	Jianli					22/07/2018	1	2									1	2									68	61									1	2									2	0
Hubei	Jianli					22/07/2018	1	2									1	2									52	50									1	1									2	2
Hubei	Jianli					22/07/2018	1	2									1	2									64	68									1	1									2	2
Hubei	Jianli					22/07/2018	1	2									1	2									52	50									1	1									2	2
Hubei	Jianli					22/07/2018	1	2	5	3							1	2	2	1							32	32	12	51							1	1	1	1							2	2	1
Hubei	Jianli					22/07/2018	1	2	5	3							1	2	2	1							32	31	8	61							1	1	1	2							2	2	2
Hubei	Jianli					22/07/2018	1	2	8								1	2	2								55	55	78								1	1	1								2	2	5
Hubei	Jianli					22/07/2018	1	2	3	4	7	7					1	2	1	2	2	1					56	54	34	32	11	51					1	1	1	1	1	1					2	2	2
Hubei	Jianli					22/07/2018	1	2	7	7	7	7					1	2	2	2	2	1					63	62	15	13	6	6					1	1	1	1	1	1					2	2	1
Hubei	Jianli					22/07/2018	1	2									1	2									79	76									1	1									2	2
Hubei	Jianli					22/07/2018	1	2	4								1	2	1								55	51	27								1	1	1								2	2	1
Hubei	Jianli					22/07/2018	1	2	7								1	2	1								64	59	12								1	1	1								2	2	1
Hubei	Jianli					22/07/2018	1	2	3	3							1	2	1	1							40	35	14	91							1	1	1	1							2	2	1
Hubei	Jianli					22/07/2018	1	2									1	2									53	54									1	1									2	2
Hubei	Jianli					22/07/2018	1	2	3								1	2	1								50	50	8								1	1	1								2	2	1
Hubei	Jianli					22/07/2018	1	2	3								1	2	1								39	36	11								1	1	1								2	2	1
Hubei	Jianli					22/07/2018	1	2	5	3	8						1	2	2	1	1						45	48	25	20	81						1	1	1	1	1						2	2	1
Hubei	Jianli					22/07/2018	1	2	3	3							1	2	1	1							38	37	14	9							1	1	1	1							2	2	1
Hubei	Jianli					22/07/2018	1	2	5	3							1	2	2	1							45	41	20	16							1	1	1	1							1	1	1
Hubei	Jianli					22/07/2018	1	2	3								1	2	1								46	36	12								1	1	1								1	1	1
Hubei	Jianli					22/07/2018	1	2	3	5	8						1	2	1	2	1						36	35	14	9	62						1	1	1	1	1						2	2	1
Hubei	Jianli					22/07/2018	1	2									1	2									56	55									1	1									2	2
Hubei	Jianli					22/07/2018	1	2	3	5							1	2	1	2							46	44	15	24							1	1	1	1							2	2	1
Hubei	Jianli					22/07/2108	1	2	5	5							1	2	2	2							48	43	23	12							1	1	1	1							2	2	1
Hubei	Jianli					22/07/2018	1	2									1	2									66	64									1	1									2	2
Hubei	Jianli					22/07/2018	1	2									1	2									52	50									1	1									2	2
Hubei	Jianli					22/07/2018	1	2	3	4	3	4	7	7			1	2	1	2	1	2	1	1			50	53	30	30	28	27	9	2			1	1	1	1	1	1	1	1			2	2	2
Hubei	Jianli					22/07/2018	1	2									1	2									54	52									1	1									2	2
Hubei	Jianli					22/07/2018	1	2	3	5	8	8					1	2	1	2	1	2					41	39	13	18	75	76					1	1	1	1	1	1					2	2	1
Hubei	Jianli					22/07/2018	1	2	3	5							1	2	1	2							45	44	16	21							1	1	1	1							2	2	1
Hubei	Jianli					22/07/2018	1	2									1	2									73	75									1	1									2	2
Hubei	Jianli					22/07/2018	1	2	3	4	7	7	7	7			1	2	1	2	1	1	2	2			55	56	31	30	8	4	11	6			1	1	1	1	1	1	1	1			2	2	2
Hubei	Jianli					22/07/2018	1	2									1	2									58	59									1	1									2	2
Hubei	Jianli					22/07/2018	1	2	7	7							1	2	2	2							55	54	5	3							1	1	1	1							2	2	1
Hubei	Jianli					22/07/2018	1	2	7	7							1	2	1	2							64	63	13	16							1	1	1	1							2	2	1
Hubei	Jianli					22/07/2018	1	2	7	8							1	2	1	2							56	55	2	95							1	1	1	1							2	2	1
Hubei	Jianli					22/07/2018	1	2									1	2									55	53									1	1									2	2
Hubei	Jianli					22/07/2018	1	2	3	7							1	2	1	2							63	60	36	12							1	1	1	1							1	1	4
Hubei	Jianli					22/07/2018	1	2	3	4	7						1	2	1	2	1						47	46	26	24	2						1	1	1	1	1
Hubei	Jianli					22/07/2018	1	2	8	8	10	3					1	2	1	2	1	1					28	28	55	54	30	1					1	1	1	1	1	1					2	2	2
Hubei	Jianli					22/07/2018	1	2	3	5							1	2	1	2							46	44	18	21							1	1	1	1							2	2	1
Hubei	Jianli					22/07/2018	1	2	8	8	3						1	2	1	2	1						46	44	74	73	20						1	1	1	1	1						2	2	2
Hubei	Jianli					22/07/2018	1	2	8	5							1	2	2	2							49	48	80	11							1	1	1	1							2	2	4
Hubei	Jianli					22/07/2018	1										1										26										1										1
Hubei	Jianli					22/07/2018	1	2	5	3							1	2	2	1							37	34	8	6							2	2	1	1							4	4	2
Hubei	Jianli					22/07/2018	1	2	3	3							1	2	1	1							36	35	15	10							1	1	1	1							2	2	1
Hubei	Jianli					22/07/2018	1	2									1	2									70	70									1	1									2	2
Hubei	Jianli					22/07/2018	1	2	3	4	7	7					1	2	1	2	1	1					61	60	39	40	18	12					1	1	1	1	1	1					2	2	2
Hubei	Jianli					22/07/2018	1	2	3	4	3	4	7	7			1	2	1	2	1	2	1	1			57	57	35	34	33	32	8	4			1	1	1	1	1	1	1	1			2	2	2
Hubei	Jianli					22/07/2018	1	2	3	4	7	7					1	2	1	2	2	2					63	62	34	33	11	5					1	1	1	1	1	1					2	2	2
Hubei	Jianli					22/07/2018	1	2	3	3	3	8					1	2	1	1	1	1					38	39	61	61	14	78					1	1	1	1	1	1					2	2	3
Hubei	Jianli					22/07/2018	1										1										57										1										2
Hubei	Jianli					22/07/2018	1	2	3								1	2	1								57	57	29								1	1	1								7	2	1
Hubei	Jianli					22/07/2018	1	2	7	7							1	2	2	2							54	54	4	3							1	1	1	1							2	2	1
Hubei	Jianli					22/07/2018	1	2	7	7	7	7					1	2	1	1	1	2					67	65	15	7	4	14					1	1	1	1	1	1					2	2	1
Hubei	Jianli					22/07/2018	1	2	3	4	7						1	2	1	2	2						55	54	28	26	5						1	1	1	1	1						2	2	2
Hubei	Jianli					22/07/2018	1	2	7								1	2	1								56	55	91								1	1	1								2	2	2
Hubei	Jianli					22/07/2018	1	2									1	2									50	50									1	1									2	2
Hubei	Jianli					22/07/2018	1	2	3								1	2	1								51	49	15								2	1	1								5	2	1
Hubei	Jianli					22/07/2018	1	2	5	5							1	2	2	2							39	38	8	5							1	1	1	1							2	2	1
Hubei	Jianli					22/07/2018	1	2	7								1	2	2								64	63	9								1	1	1								2	2	1
Hubei	Jianli					22/07/2018	1	2									1	2									50	50									1	1									2	2
Hubei	Jianli					22/07/2018	1	2									1	2									58	59									1	1									2	2
Hubei	Jianli					22/07/2018	1	2	3	4	7	7					1	2	1	2	1	2					61	60	38	38	14	12					1	1	1	1	1	1					2	2	2
Hubei	Jianli					22/07/2018	1	2	7								1	2	1								58	57	11								1	1	1								2	2	1
Hubei	Jianli					22/07/2018	1	2									1	2									50	50									1	1									2	2
Hubei	Jianli					22/07/2018	1	2	3								1	2	1								57	55	28								1	1	1								2	2	1
Hubei	Jianli					22/07/2018	1	8	8								1	1	2								50	72	72								1	1	1								2	2	2
Hubei	Jianli					22/07/2018	1	2	3	7	7	7					1	2	1	2	1	1					65	66	43	11	5	4					1	1	1	1	1	1					4	1	1
Hubei	Jianli					22/07/2018	1	2	3								1	2	1								54	51	12								1	1	1								2	2	1
Hubei	Jianli					22/07/2018	1	2	3								1	2	1								46	46	19								1	1	1								2	2	1
Hubei	Jianli					22/07/2018	1	2	7	7							1	2	1	2							72	68	13	5							1	1	1	1							2	2	1
Hubei	Jianli					22/07/2018	1	2									1	2									69	71									1	1									2	2
Hubei	Jianli					22/07/2018	1	2	5	3							1	2	2	1							48	48	19	11							1	1	1	1							2	2	1
Hubei	Jianli					22/07/2018	1	2									1	2									51	52									1	1									2	2
Hubei	Jianli					22/07/2018	1	2	3								1	2	2								72	68	16								1	1	1								2	2	1
Hubei	Jianli					22/07/2018	1	2	8	3	5						1	2	2	1	2						37	39	75	11	12						1	1	1	1	1						2	2	5
Hubei	Jianli					22/07/2018	1	2	3	4	8						1	2	1	2	1						54	50	22	19	85						1	1	1	1	1						2	2	2
Hubei	Jianli					22/07/2018	1	2									1	2									81	81									1	1									2	2
Hubei	Jianli					22/07/2018	1	3	7	7							1	1	1	1							71	37	16	11							1	1	1	1							5	4	1
Hubei	Jianli					22/07/2018	1										1										48										1										1
Hubei	Jianli					22/07/2018	1	2	3	4	8	7	7				1	2	1	2	1	1	2				54	54	30	30	90	9	10				1	1	1	1	1	1	1				2	2	2
Hubei	Jianli					22/07/2018	1	2									1	2									56	57									1	1									2	2
Hubei	Jianli					22/07/2018	1	2	3	8							1	2	1	2							51	51	24	74							1	1	1	1							2	2	1
Hubei	Jianli					22/07/2018	1										1										60										1										4
Hubei	Jianli					22/07/2018	1	2	3								1	2	1								50	50	26								1	1	1								2	2	4
Hubei	Jianli					22/07/2018	1	2	3	4	3	4	7	7		7	1	2	1	2	1	2	1	1		2	66	65	40	40	36	35	16	14		13	1	1	1	1	1	1	1	1		1	2	2	2
Hubei	Jianli					22/07/2018	1	2	3	4	8						1	2	1	2	1						40	41	11	17	73						1	1	1	1	1						2	2	1
Hubei	Jianli					22/07/2018	1	2	8	8	3	5					1	2	1	2	1	2					50	49	73	73	18	26					1	1	1	1	1	1					2	2	2
Hubei	Jianli					22/07/2017	1	2	3								1	2	1								35	36	14								1	1	1								2	2	1
Hubei	Jianli					22/07/2018	1	2	3	4	7						1	2	1	2	1						56	56	30	29	10						1	1	1	1	1						2	2	2
Hubei	Jianli					22/07/2018	1	2	3	3	4	4	7	7			1	2	1	1	2	2	1	1			52	51	31	28	29	26	3	2			1	1	1	1	1	1	1	1			2	2	2
Hubei	Jianli					22/07/2018	1	2	3	4	7						1	2	1	2	1						58	57	28	26	21						1	1	1	1	1						2	2	2
Hubei	Jianli					22/07/2018	1	2	3	3	7						1	2	1	1	2						55	54	27	29	4						1	1	1	1	1						2	2	1
Hubei	Jianli					22/07/2018	1	2	3								1	2	1								45	45	20								1	1	1								2	2	1
Hubei	Jianli					22/07/2018	1	2	8								2	2	2								47	47	81								1	1	1								2	2	2
Hubei	Jianli					22/07/2018	1	2	3	8							1	2	1	2							39	38	17	70							1	1	1	1							2	2
Hubei	Jianli					22/07/2018	1	2	3	4	7						1	2	1	2	1						56	56	29	27	41						1	1	1	1	1						2	2	2
Hubei	Jianli					22/07/2018	1	2	5	5							1	2	2	2							29	29	6	1							1	1	1	1							2	2	1
Hubei	Jianli					22/07/2018	1	2	3								1	2	1								44	35	9								1	1	1								3	3	1
Hubei	Jianli					22/07/2018	1	2	8	8	3	5					1	2	1	2	1						46	46	80	79	18						1	1	1	1	1						2	2	2
Hubei	Jianli					22/07/2018	1	2	3	5							1	2	1	2							48	48	23	13							1	1	1	1							2	2	1
Hubei	Jianli					22/07/2018	1	2	8	8	3	5					1	2	1	2	1	2					40	38	65	63	12	16					1	1	1	1	1	1					2	2	2
Hubei	Jianli					22/07/2018	1	1									1	2									60	54									1	1									2	2
Hubei	Jianli					22/07/2018	1	2	3	5							1	2	1	2							43	41	17	21							1	1	1	1							2	2	1
Hubei	Jianli					22/07/2018	1	2	3	5							1	2	1	2							46	42	22	14							1	1	1	1							2	2	1
Hubei	Jianli					22/07/2018	1	2	3	5							1	2	1	2							39	38	15	18							1	1	1	1							2	2	1
Hubei	Jianli					22/07/2018	1	2	3	5							1	2	1	2							35	33	9	14							1	1	1	1							2	2	1
Hubei	Jianli					22/07/2018	1	2	3	3							1	2	1	1							35	35	15	3							1	1	1	1							2	2
Hubei	Jianli					22/07/2018	1	2	3	5	8	8					1	2	1	2	1	2					34	34	7	14	55	54					1	1	1	1	1	1					2	2	1
Hubei	Jianli					22/07/2018	1	2	3	4	7						1	2	1	2	1						61	58	37	34	12						1	1	1	1	1						2	2	2
Hubei	Jianli					22/07/2018	1	2	3	4	4	7					1	2	1	2	2	1					48	46	24	24	23	1					1	1	1	1	1	1					2	2	2
Hubei	Jianli					22/07/2018	1	2	3	4	3	4	7	7			1	2	1	2	1	2	1	1			61	59	31	29	29	29	7	4			1	1	1	1	1	1	1	1			2	2	2
Hubei	Jianli					22/07/2018	1	2	3	5							1	2	1	2							43	40	19	6							1	1	1	1							2	2	1
Hubei	Jianli					22/07/2018	1	2	3	4	7	7					1	2	1	2	1	1					62	60	35	32	15	12					1	1	1	1	1	1					2	2	2
Hubei	Jianli					22/07/2018	1	2	3	7							1	2	1	1							53	52	24	4							1	1	1	1							2	2	1
Hubei	Jianli					22/07/2018	1	2									1	2									62	57									1	1									2	2
Hubei	Jianli					22/07/2018	1	2	7								1	2	1								58	59	14								1	1	1								2	2	1
Hubei	Jianli					22/07/2018	1	2	3								1	2	1								47	45	20								1	1	1								2	2	1
Hubei	Jianli					22/07/2018	1	2	7								1	2	1								65	63	16								1	1	1								2	2	1
Hubei	Jianli					22/07/2018	1	2									1	2									52	53									1	1									2	2
Hubei	Jianli					22/07/2018	1	2	3	5							1	2	1	2							55	57	30	24							1	1	1	1							2	2	1
Hubei	Jianli					22/07/2018	1	2	3	4							1	2	1	2							49	48	23	25							2	2	1	1							2	2	1
Hubei	Jianli					22/07/2018	1	2	3	5							1	2	1	2							38	31	9	12							1	1	1	1							2	2	1
Hubei	Jianli					22/07/2018	1	2	7	7							1	2	1	2							65	65	11	4							1	1	1	1							2	2	1
Hubei	Jianli					22/07/2018	1	2	8	3	4	7					1	2	2	1	2	1					57	57	99	31	29	11					1	1	1	1	1	1					2	2	5
Hubei	Jianli					22/07/2018	1	2	7								1	2	1								53	52	21								1	1	1								2	2	1
Hubei	Jianli					22/07/2018	1	2									1	2									76	77									1	1									2	2
Hubei	Jianli					22/07/2018	1	3	4	7	7						1	1	2	1	2						77	45	42	14	19						1	1	1	1	1						5	2	2
Hubei	Jianli					22/07/2018	1	2	7								1	2	1								63	63	9								1	1	1								2	2	1
Hubei	Jianli					22/07/2018	1	2	3	5							1	2	1	2							45	44	16	20							1	1	1	1							2	2	1
Hubei	Jianli					22/07/2018	1	2	3	4	7	7	8				1	2	1	2	1	2	2				60	61	32	32	8	12	86				1	1	1	1	1	1	1				2	2	2
Hubei	Jianli					22/07/2018	1	2	4	5	7	7					1	2	1	2	1	1					60	60	38	38	7	3					1	1	1	1	1	1					2	2	2
Hubei	Jianli					22/07/2018	1	2									1	2									48	47									1	1									2	2
Hubei	Jianli					22/07/2018	1	2	3	4	7	7					1	2	1	2	1	2					53	54	31	29	8	7					1	1	1	1	1	1					2	2	2
Hubei	Jianli					22/07/2018	1	2	3								1	2	1								74	74	37								1	1	1								2	2	4
Hubei	Jianli					22/07/2018	1	2	7	7							1	2	2	2							60	57	12	12							1	1	1	1							2	2	1
Hubei	Jianli					22/07/2018	1	2	3	3	4	7						2	1	1	2	1					15	50	40	24	37	61					4	1	1	1	1	1					1	2	2
Hubei	Jianli					22/07/2018	1	2									1	2									62	61									1	1									2	2
Hubei	Jianli					22/07/2018	1	2	7								1	2	2								71	71	12								1	1	1								2	2	1
Hubei	Jianli					22/07/2018	1	2									1	2									64	60									1	1									2	2
Hubei	Jianli					22/07/2018	1	2	3	5							1	2	1	2							41	39	10	15							1	1	1	1							2	2	1
Hubei	Jianli					22/07/2018	1	2	3	5							1	2	1	2							45	41	21	1							1	1	1	1							2	2	1
Hubei	Jianli					22/07/2018	1	2									1	2									71	67									1	1									2	2
Hubei	Jianli					22/07/2018	1	2									1	2									58	56									1	1									2	2
Hubei	Jianli					22/07/2018	1	2	7								1	2	1								63	62	12								1	1	1								2	2	1
Hubei	Jianli					22/07/2018	1	2	8	10	3	3					1	2	2	1	3	3					34	34	60	30	10	1					1	1	1	1	1	1					2	2	5
Hubei	Jianli					22/07/2018	1	2									1	2									72	75									1	1									2	2
Hubei	Jianli					22/07/2018	1	2	3								1	1	1								50	49	27								1	1	1								2	2	1
Hubei	Jianli					22/07/2018	1	2	3	3							2	2	1	1							35	34	15	3							1	1	1	1							2	2	1
Hubei	Jianli					22/07/2018	1	2	3								1	2	1								54	54	25								1	1	1								2	2	1
Hubei	Jianli					22/07/2018	1	2	3	5							1	2	1	2							39	40	12	14							1	1	1	1							2	2	1
Hubei	Jianli					22/07/2018	1	2	3	4	7	7					1	2	1	2	1	1					53	50	30	30	5	1					1	1	1	1	1	1					2	2	2
Hubei	Jianli					22/07/2018	1	2	3	4	7						1	2	1	2	2						68	66	30	31	7						1	1	1	1	1						2	2	2
Hubei	Jianli					23/07/2018	1	2	3	4	7						1	2	1	2	2						53	53	26	25	11						1	1	1	1	1						2	2	2
Hubei	Jianli					23/07/2018	1	2	5	5	5	5					1	2	2	2	2	2					52	51	30	29	28	26					1	1	1	1	1	1					2	2	1
Hubei	Jianli					23/07/2018	1	2	5								1	2	2								51	51	25								1	1	1								2	2	1
Hubei	Jianli					23/07/2018	1	2	3	4	7	7					1	2	1	2	1	2					63	63	37	37	16	10					1	1	1	1	1	1					2	2	2
Hubei	Jianli					23/07/2018	1	2	3	4							1	2	1	2							66	64	34	30							1	1	1	1							2	2	2
Hubei	Jianli					23/07/2018	1	2	5								1	2	2								53	53	30								1	1	1								2	2	2
Hubei	Jianli					23/07/2018	1	2	8	3	4	7					1	2	1	1	2	1					50	51	78	30	29	1					1	1	1	1	1	1					2	2	2
Hubei	Jianli					23/07/2018	1	2	3								1	2	1								49	47	20								1	1	1								2	2	1
Hubei	Jianli					23/07/2018	1	2	8	8	3	3					1	2	1	2	1	1					48	45	70	70	25	13					1	1	1	1	1	1					2	2	2
Hubei	Jianli					23/07/2018	1	2									1	2									70	71									1	1									2	2
Hubei	Jianli					23/07/2018	1	2									1	2									57	56									1	1									2	2
Hubei	Jianli					23/07/2018	1	2	7								1	2	1								59	54	10								1	1	1								2	2	1
Hubei	Jianli					23/07/2018	1	2	5								1	2	2								39	38	51								1	1	1								2	2	1
Hubei	Jianli					23/07/2018	1	2	7								1	2	1								72	71	6								1	1	1								2	2	2
Hubei	Jianli					23/07/2018	1	2	3	3							1	2	1	1							42	40	20	10							1	1	1	1							2	2	1
Hubei	Jianli					23/07/2018	1	2	5	6	7						2	2	2	1	2						50	50	28	33	10						1	1	1	1	1						2	2	2
Hubei	Jianli					23/07/2018	1	2	3	4	7						1	2	1	1	2						47	46	25	26	1						1	1	1	1	1						2	2	2
Hubei	Jianli					23/07/2018	1	2	7	7							1	2	1	1							69	71	12	8							1	1	1	1							1	1	3
Hubei	Jianli					23/07/2018	1	2	3	8	8						1	2	1	1	2						49	45	20	67	67						1	1	1	1	1						2	2	1
Hubei	Jianli					23/07/2018	1	2	3	5							1	2	1	2							50	40	10	15							1	1	1	1							2	2	1
Hubei	Jianli					23/07/2018	1	2									1	1									67	68									1	1									2	2
Hubei	Jianli					23/07/2018	1	2	7								1	2	2								55	52	6								1	1	1								2	2	1
Hubei	Jianli					23/07/2018	4	2	7								1	2	2								52	51	1								1	1	1								2	2	1
Hubei	Jianli					23/07/2018	1	2	7								1	2	1								61	64	17								1	1	1								2	2	1
Hubei	Jianli					23/07/2018	1	2	3								1	2	1								58	54	28								1	1	1								2	2	1
Hubei	Jianli					23/07/2018	1	2	3	8	8						1	2	1	1	2						50	48	26	71	70						1	1	1	1	1						1	1	1
Hubei	Jianli					23/07/2018	1	2	5								1	2	2								50	45	12								1	1	1								2	2	1
Hubei	Jianli					23/07/2018	1	2	8	5							1	2	1	2							46	41	68	16							1	1	1	1							2	2	5
Hubei	Jianli					23/07/2018	1	2	3								1	2	1								46	46	12								1	1	1								2	2	1
Hubei	Jianli					23/07/2018	1	2	5								1	2	2								42	44	11								1	1	1								2	2	1
Hubei	Jianli					23/07/2018	2	1	3								2	1	1								48	49	17								1	1	1								2	2	1
Hubei	Jianli					23/07/2018	3	1	2	4							1	1	2	2							28	64	56	34							1	1	1	1							2	2	2
Hubei	Jianli					23/07/2018	1	2	3								2	1	1								42	42	20								1	1	1								2	2	1
Hubei	Jianli					23/07/2018	1	2	3								1	2	1								56	56	27								1	1	1								2	2	1
Hubei	Jianli					23/07/2018	1	2	8								1	2	2								52	51	76								1	1	1								2	2	5
Hubei	Jianli					23/07/2018	1	2									1	2									62	61									1	1									2	2
Hubei	Jianli					23/07/2018	1	2	3	4	7	7					1	2	1	2	1	2					58	58	33	33	9	3					1	1	1	1	1	1					2	2	2
Hubei	Jianli					23/07/2018	1	2									1	2									66	66									1	1									2	2
Hubei	Jianli					23/07/2018	1	2	3								1	2	1								39	29	9								1	1	1								2	2	1
Hubei	Jianli					23/07/2018	1	2	9	3	4	7	7				1	2	1	1	2	2	1				58	53	84	37	27	8	6				1	1	1	1	1	1	1				2	2	1
Hubei	Jianli					23/07/2018	1	2	3	5							1	2	1	2							50	49	14	19							1	1	1	1							2	2	1
Hubei	Jianli					23/07/2018	1	2	7	7	8						1	2	1	1							53	50	9	2							1	1	1	1							2	2	1
Hubei	Jianli					23/07/2018	1	2	7	7							1	2	1	2							71	71	10	11							1	1	1	1							2	2	1
Hubei	Jianli					23/07/2018	1	2	3	4	7						1	2	1	2	2						50	50	27	27	6						1	1	1	1	1						2	2	2
Hubei	Jianli					23/07/2018	1	2									1	2									56	54									1	1									2	2
Hubei	Jianli					23/07/2018	1	2									1	2									55	52									1	1									2	2
Hubei	Jianli					23/07/2018	1	2	3	4	3	7	7				1	2	1	2	1	1	1				53	53	31	33	29	7	4				1	1	1	1	1	1	1				2	2	2
Hubei	Jianli					23/07/2018	1	2	3	4	7	8					1	2	1	2	1	1					50	49	27	27	3	82					1	1	1	1	1	1					2	2	2
Hubei	Jianli					23/07/2018	1	2	3	4	8						1	2	1	2	2						44	34	10	14	83						1	1	1	1	1						2	2	1
Hubei	Jianli					23/07/2018	1	2	3	5							1	2	1	2							54	48	21	27							1	1	1	1							2	2	1
Hubei	Jianli					23/07/2018	1	2	3								1	2	2								50	50	29								1	1	1								2	2	1
Hubei	Jianli					23/07/2018	1	2									1	2									50	52									1	1									2	2
Hubei	Jianli					23/07/2018	1	2	3	8	8						1	2	1	1	2						47	47	19	72	73						1	1	1	1	1						2	2	1
Hubei	Jianli					23/07/2018	1	2									1	2									49	25									1	1									4	1
Hubei	Jianli					23/07/2018	1	2									1	2									69	64									1	1									2	2
Hubei	Jianli					23/07/2018	1	2	3	4	7						1	2	1	2	2						53	53	27	27	2						1	1	1	1	1						2	2	2
Hubei	Jianli					23/07/2018	1	2	3								1	2	1								54	54	31								1	1	1								2	2	1
Hubei	Jianli					23/07/2018	1	2									1	2									48	48									1	1									2	2
Hubei	Jianli					23/07/2018	1	2									1	2									56	56									1	1									2	2
Hubei	Jianli					23/07/2018	1	2	3	7							1	2	1	2							72	72	31	8							1	1	1	1							2	2	4
Hubei	Jianli					23/07/2018	1										1										30										1										1
Hubei	Jianli					23/07/2018	1	2	3								1	2	1								50	47	27								1	1	1								2	2	1
Hubei	Jianli					23/07/2018	1	2	3	4	7						1	2	1	2	1						75	74	53	53	26						1	1	1	1	1						2	2	2
Hubei	Jianli					23/07/2018	1	2	3	8							1	2	1	2							50	48	28	71							1	1	1	1							2	2	1
Hubei	Jianli					23/07/2018	1	2	3	4	7	7					1	2	1	2	1	2					60	57	36	35	1	10					1	1	1	1	1	1					2	2	2
Hubei	Jianli					23/07/2018	1	2	8	7	7						1	2	2	2	1						41	41	72	22	16						1	1	1	1	1						2	2	2
Hubei	Jianli					23/07/2018	1	2	3	4	3	4	7	7			1	2	1	2	1	2	1	1			56	55	32	35	30	30	13	9			1	1	1	1	1	1	1	1			2	2	2
Hubei	Jianli					23/07/2018	1	3	7	7							2	1	2	1							61	41	18	9							1	1	1	1							5	4	1
Hubei	Jianli					23/07/2018	1	2	7	7							1	2	2	1							54	53	4	2							1	1	1	1							2	2	1
Hubei	Jianli					23/07/2018	1	2									1	2									50	44									1	1									2	2
Hubei	Jianli					23/07/2018	1	2									1	2									60	56									1	1									2	2
Hubei	Jianli					23/07/2018	1	2	7								1	2	1								57	56	13								1	1	1								2	2	1
Hubei	Jianli					23/07/2018	1	2									1	2									73	73									1	1									2	2
Hubei	Jianli					23/07/2018	1										1										48										1										1
Hubei	Jianli					23/07/2018	1										1										81										1										5
Hubei	Jianli					23/07/2018	1	2	3	5							1	2	1	2							47	45	24	15							1	1	1	1							2	2	1
Hubei	Jianli					23/07/2018	1	2									1	2									69	67									1	2									2	1
Hubei	Jianli					23/07/2018	1	2									1	2									69	68									1	1									2	2
Hubei	Jianli					23/07/2018	1	2	3	8							1	2	1	1							44	43	24	69							1	1	1	1							2	2	1
Hubei	Jianli					23/07/2018	1	2									1	2									77	78									1	1									2	2
Hubei	Jianli					23/07/2018	1	2	3	4							1	2	1	2							52	52	25	86							1	1	1	1							2	2	1
Hubei	Jianli					23/07/2018	1	2									1	2									64	63									1	1									2	2
Hubei	Jianli					23/07/2018	1	2	3	3	4	4	7	7		7	1	2	1	1	2	2	1	1		2	56	51	33	32	30	28	10	7		10	1	1	1	1	1	1	1	1		1	2	2	2
Hubei	Jianli					23/07/2018	1	2	3	4	7						1	2	1	2	1						61	59	30	28	5						1	1	1	1	1						2	2	2
Hubei	Jianli					23/07/2018	1	2	3	4	7						1	2	1	2	1						75	70	32	34	9						1	1	1	1	1						2	2	2
Hubei	Jianli					23/07/2018	1	2	7	7	7						1	2	1	1	1						71	71	17	15	7						1	1	1	1	1						2	2	1
Hubei	Jianli					23/07/2018	1	2	4								1	2	2								50	47	25								1	1	1								2	2	2
Hubei	Jianli					23/07/2018	1	2									1	2									60	58									1	1									2	2
Hubei	Jianli					23/07/2018	1	2	4	7							1	2	1	1							53	54	33	1							1	1	1	1							2	2	2
Hubei	Jianli					23/07/2018	1	2									1	2									74	70									1	1									2	2
Hubei	Jianli					23/07/2018	1	2									1	2									53	52									1	1									2	2
Hubei	Jianli					23/07/2018	1	2	8	8	3						1	2	1	2	1						25	24	46	45	1						1	1	1	1	1						2	2	2
Hubei	Jianli					23/07/2018	1	2	5	5	8						1	2			2						40	36	12	5	70						1	1	1	1	1						2	2	1
Hubei	Jianli					23/07/2018	1	2	3	4	7						1	2	1	2	1						50	47	26	26	4
Hubei	Jianli					23/07/2018	1	2	5	5	3						1	2	2	2	1						44	38	19	11	9						1	1	1	1	1						2	2	1
Hubei	Jianli					23/07/2018	1	2	3								1	2	1								45	45	23								1	1	1								2	2	1
Hubei	Jianli					23/07/2018	1	2	3	5	7						1	2	1	2	1						54	53	30	27	6						1	1	1	1	1						2	2	2
Hubei	Jianli					23/07/2018	1										1										67										1										5
Hubei	Jianli					23/07/2018	1	2	7	7							1	2	1	2							57	56	6	11							1	1	1	1							2	2	1
Hubei	Jianli					23/07/2018	1	2	8	8	1						1	2	1	2	1						33	30	50	50	8						1	1	1	1	1						2	2	2
Hubei	Jianli					23/07/2018	1	7	7								1	1	1								61	8	14								1	1	1								2		4
Hubei	Jianli					23/07/2018	1	2	8	3	3						1	2	2	1	1						36	34	51	10	21						1	1	1	1	1						2	2	5
Hubei	Jianli					23/07/2018	1	2	3	4	3	7	7	7			1	2	1	2	1	1	1	1			62	61	35	33	33	13	10	7			1	1	1	1	1	1	1	1			2	2	2
Hubei	Jianli					23/07/2018	1	2	7	3	4						1	2	2	1	2						51	51	5	31	28						1	1	1	1	1						2	2	1
Hubei	Jianli					23/07/2018	1	2									1	2									53	53									1	1									2	2
Hubei	Jianli					23/07/2018	1	2	3	4	7	7					1	2	1	2	1	2					60	63	39	39	9	13					1	1	1	1	1	1					2	2	2
Hubei	Jianli					23/07/2018	1	2	3	5	8						1	2	2	2	2						32	30	3	10	64						1	1	1	1	1						2	2	1
Hubei	Jianli					23/07/2018	1	2	3	5							1	2	1	2							47	46	15	25							1	1	1	1							2	2	1
Hubei	Jianli					23/07/2018	1	2	3	4	7	7					1	2	1	2	1	1					66	63	37	35	12	7					1	1	1	1	1	1					2	2	2
Hubei	Jianli					23/07/2018	1	2	3								1	2	1								39	38	17								1	1	1								2	2	1
Hubei	Jianli					23/07/2018	1	2	3								1	2	1								59	59	25								1	1	1								2	2	1
Hubei	Jianli					23/07/2018	1	2	7	7							1	2	1	2							58	57	6	2							1	1	1	1							2	2	1
Hubei	Jianli					23/07/2018	1	2	3	8							1	2	1	2							40	39	15	63							1	1	1	1							2	2	1
Hubei	Jianli					23/07/2018	1	2	3	4	3	5					1	2	1	2	1	2					63	60	35	35	12	12					1	1	1	1	1	1					2	2	2
Hubei	Jianli					23/07/2018	1	2	3								1	2	1								50	49	24								1	1	1								2	2	1
Hubei	Jianli					23/07/2018	1	2	3								1	2	1								50	50	24								1	1	1								2	2	1
Hubei	Jianli					23/07/2018	1	2	3	3							1	2	1	1							48	46	25	10							1	1	1	1							2	2	1
Hubei	Jianli					23/07/2018	1	2	3	4	7						1	2	1	2	1						53	49	28	26	31						1	1	1	1	1						2	2	2
Hubei	Jianli					23/07/2018	1	2	8	3	3	4					1	2	2	1	1	2					47	46	67	26	25	24					1	1	1	1	1	1					2	2	2
Hubei	Jianli					23/07/2018	1	2	8	8	3	5					1	2	1	2	1	2					35	30	67	60	4	10					1	1	1	1	1	1					2	2	2
Hubei	Jianli					23/07/2018	1	2	3	4	8	7					1	2	1	2	2	1					62	60	36	34	82	11					1	1	1	1	1	1					2	2	2
Hubei	Jianli					23/07/2018	1	2									1	2									59	56									1	1									2	2
Hubei	Jianli					23/07/2018	1	2									1	2									55	53									1	1									2	2
Hubei	Jianli					23/07/2018	1	2	8	8							1	2	1	2							56	53	79	79							1	1	1	1							2	2	2
Hubei	Jianli					23/07/2018	1	2	8								1	2	2								56	55	80								1	1	1								2	2	2
Hubei	Jianli					23/07/2018	1	2									1	2									51	48									1	1									2	2
Hubei	Jianli					23/07/2018	1	2	7	7							1	2	1	2							60	53	13	7							1	1	1	1							2	2	1
Hubei	Jianli					23/07/2018	1	8									1	1									45	67									1	1									1	5
Hubei	Jianli					23/07/2018	1	2	8	8	10	3					1	2	1	2	1	1					30	28	55	53	26	3					1	1	1	1	1	1					2	2	2
Hubei	Jianli					23/07/2018	1	2	7								1	2	1								60	58	3								1	1	1								2	2	1
Hubei	Jianli					23/07/2018	1	2	5	5	3						1	2	2	2	1						35	35	11	9	4						1	1	1	1	1						2	2	1
Hubei	Jianli					23/07/2018	1	2	3	3							1	2	1	1							47	45	21	13							1	1	1	1							2	2	1
Hubei	Jianli					23/07/2018	1	2	5	5							1	2	2	2							50	46	24	14							1	1	1	1							2	2	1
Hubei	Jianli					23/07/2018	1	2	7	7							1	2	2	2							60	56	11	6							1	1	1	1							2	2	1
Hubei	Jianli					23/07/2018	1	2									1	2									67	65									1	1									2	2
Hubei	Jianli					23/07/2018	1	2	7	7							1	2	1	1							52	50	10	7							1	1	1	1							2	2	1
Hubei	Jianli					23/07/2018	1	2	7	7							1	2	1	1							56	57	10	6							1	1	1	1							2	2	1
Hubei	Jianli					23/07/2018	1	2									1	2									47	44									1	1									2	2
Hubei	Jianli					23/07/2018	1	2	8								1	2	2								50	50	80								1	1	1								2	2	5
Hubei	Jianli					23/07/2018	1	2									1	2									47	47									2	2									2	2
Hubei	Jianli					23/07/2018	1	2									1	2									53	56									1	1									2	2
Hubei	Jianli					23/07/2018	1	2	3	5							1	2	1	2							50	49	14	22							1	1	1	1							2	2	1
Hubei	Jianli					23/07/2018	1	2	5	3	8						1	2	2	1	1						46	44	15	22	73						1	1	1	1	1						2	2	1
Hubei	Jianli					23/07/2018	1	2	3	4	7	7					1	2	1	2	2	2					62	60	35	31	11	1					1	1	1	1	1	1					2	2	2
Hubei	Jianli					23/07/2018	1	2	3	4	7	7					1	2	1	2	2	2					51	50	27	23	4	8					1	1	1	1	1	1					2	2	2
Hubei	Jianli					23/07/2018	1	2	3	5							1	2	1	2							41	39	16	6							1	1	1	1							2	2	1
Hubei	Jianli					23/07/2018	1	2	5	8							1	2	2	2							37	36	13	63							1	1	1	1							2	2	1
Hubei	Jianli					23/07/2018	1	2	3	4	5	7					1	2	1	2	2	2					55	54	26	26	28	4					1	1	1	1	1	1					2	2	2
Hubei	Jianli					23/07/2018	1	2	3	8							1	2	1	2							40	34	15	60							1	1	1	1							2	2	1
Hubei	Jianli					23/07/2018	1	2	3	4	7	7					1	2	1	2	1	2					59	57	36	36	11	9					1	2	1	1	1	1					2	2	2
Hubei	Jianli					23/07/2018	1	2	3	4	5	7	7				1	2	1	2	2	2	1				50	51	30	30	28	7	5				1	1	1	1	1	1	1				2	2	2
Hubei	Jianli					23/07/2018	1	2	3								1	2	1								60	59	26								1	1	1								2	2	1
Hubei	Jianli					23/07/2018	1	2	3	4	7	7					1	2	1	2	1	2					49	47	29	28	6	8					1	1	1	1	1	1					2	2	2
Hubei	Jianli					23/07/2018	1	2	7	8							1	2	2	2							55	13	2	78							1	1	1	1							2	2	1
Hubei	Jianli					23/07/2018	1	2	1	2	7	7					1	2	1	2	1	1					55	55	33	31	11	5					1	1	1	1	1	1					2	2	2
Hubei	Jianli					23/07/2018	1	2	7								1	2	1								62	64	15								1	1	1								2	2	1
Hubei	Jianli					23/07/2018	1	2	3	3							1	2	1	1							46	45	26	25							1	1	1	1							2	2	1
Hubei	Jianli					23/07/2018	1	2	8	8	3	5					1	2	1	2	1	2					47	45	71	71	18	23					1	1	1	1	1	1					2	2	2
Hubei	Jianli					23/07/2018	1	2	3								1	2	1								52	53	18								1	1	1								2	2	1
Hubei	Jianli					23/07/2018	1	2	3	4	7	7					1	2	1	2	1	1					50	47	27	27	5	2					1	1	1	1	1	1					2	2	2
Hubei	Jianli					23/07/2018	1	2	8	8	3	5					1	2	1	2	1	2					43	44	71	70	18	24					1	1	1	1	1	1					2	2	2
Hubei	Jianli					23/07/2018	1	7	7	8	8	2					1	1	1	1	2	2					34	14	6	55	59	34					1	1	1	1	1	1					2	1	1
Hubei	Jianli					23/07/2018	1	2	8	8	3	4	7				1	2	1	2	1	2	2				53	55	75	75	28	26	3				1	1	1	1	1	1	1				2	2	2
Hubei	Jianli					23/07/2018	1	2	3	4	7	7					1	2	1	2	1	1					76	71	42	39	17	2					1	1	1	1	1	1					2	2	2
Hubei	Jianli					23/07/2018	1	2	3	4	7	7					1	2	1	2	1	2					58	55	32	28	1	4					1	1	1	1	1	1					2	2	2
Hubei	Jianli					23/07/2018	1	2									1	2									50	48									1	1									2	2
Hubei	Jianli					23/07/2018	1	2	3								1	2	1								48	45	26								1	1	1								2	2	1
Hubei	Qichun					15/07/2018	1	2									1	2									48	46									1	1									2	2
Hubei	Qichun					15/07/2018	1	2	4	7	7						1	2	2	1	2						64	61	26	4	1						1	1	1	1	1						2	2	2
Hubei	Qichun					15/07/2080	1	2	3	5							1	2	1	2							48	45	12	25							1	1	1	1							2	2	1
Hubei	Qichun					15/07/2018	1	2	3	4							1	2	1	2							51	55	32	28							1	1	1	1							2	2	2
Hubei	Qichun					15/07/2018	1	2	3	5	8	8					1	2	1	2	2	1					47	46	13	18	71	73					1	1	1	1	1	1					2	2	1
Hubei	Qichun					15/07/2018	1	2	3	4	7	7					1	2	1	2	1	1					52	52	29	29	5	2					1	1	1	1	1	1					2	2	2
Hubei	Qichun					15/07/2018	1	2	3	0							1	2	1								59	56	32								1	1	1								2	2	1
Hubei	Qichun					15/07/2018	1	2	3								1	2	1								45	45	25									1	1								1	2	1
Hubei	Qichun					15/07/2018	1	2	3								1	2	1								52	51	31								1	1	1								2	2	1
Hubei	Qichun					15/07/2018	1	2	3	3	4	1	7	7		7	1	2	1	1	2	2	1	2		2	52	52	34	33	33	29	3	11		2	1	1	1	1	1	1	1	1		1	2	2	2
Hubei	Qichun					15/07/2018	1	2	3	5	8						1	2	1	2	1						50	50	18	25	81						1	1	1	1	1						2	2	1
Hubei	Qichun					15/07/2018	1	2	3	5	6	7	7				1	2	1	2	1	1	2				62	56	30	32	34	10	8				1	1	1	1	1	1	1				2	2	1
Hubei	Qichun					15/07/2018	1	2	3								1	2	1								36	35	8								1	1	1								2	2
Hubei	Qichun					15/07/2018	1	2	3								1	2	1								56	51	26								1	1	1								2	2	1
Hubei	Qichun					15/07/2018	1	2	3								1	2	1								52	52	29								1	1	1								2	2	1
Hubei	Qichun					15/07/2018	1	2	3	4	3	4	7	7			1	2	1	2	1	2	1	1			63	60	37	33	36	35	11	9			1	1	1	1	1	1	1	1			2	2	2
Hubei	Qichun					15/07/2018	1	2	3	4	3	4	7	7			1	2	1	2	1	2	1	1			75	65	49	47	45	45	28	30			1	1	1	1	1	1	1	1			2	2	2
Hubei	Qichun					15/07/2018	1	2	3	3	7	7	4	8			1	2	1	1	1	1	2	2			56	56	26	34	11	5	27	83			1	1	1	1	1	1	1	1			2	2	2
Hubei	Qichun					15/07/2018	1	2	3	10	8						1	2	1	1	1						50	51	26	70	80						1	1	1	1	1						2	2	1
Hubei	Qichun					15/07/2018	1	2	3	3	4	4	7	7		7	1	2	1	1	2	2	1	1		2	57	54	35	30	34	29	12	7		2	1	1	1	1	1	1	1	1		1	2	2	2
Hubei	Qichun					15/07/2018	1	2	5	8	8						1	2	2	2	1						30	32	1	54	56						1	1	1	1	1						2	2	1
Hubei	Qichun					15/07/2018	1	2	5	5	3						1	1	2	2	1						33	30	5	2	2						1	1	1	1	1						2	2	1
Hubei	Qichun					15/07/2018	1	2	3	4	7	7					1	2	1	2	2	1					62	63	28	27	6	3					1	1	1	1	1	1					2	2	2
Hubei	Qichun					15/07/2018	1	2	7								1	2	1								58	55	6								1	1	1								2	2	1
Hubei	Qichun					15/07/2018	1	2	31	5	5	8	8	9			1	2	3	2	2	1	2	1			40	37	11	14	9	70	65	94			1	1	1	1	1	1	1	1			2	2	0
Hubei	Qichun					15/07/2018	1	2	8	8							1	2	1	2							27	24	61	54							1	2	1	1							2	2	2
Hubei	Qichun					15/07/2018	1	2	8	3	5						1	2	1	1	2						47	46	76	17	25						1	1	1	1	1						2	2	5
Hubei	Qichun					15/07/2018	1	2	3	4	7	5					1	2	1	2	1	2					54	54	34	36	3	32					1	1	1	1	1	1					2	2	2
Hubei	Qichun					15/07/2018	1	5	6	7	7						1	2	1	2	1						56	32	37	12	8						1	1	1	1	1						5	2	2
Hubei	Qichun					15/07/2018	1	5									1	2									51	10									1	1									5	1
Hubei	Qichun					15/07/2018	1	3	4								2	1	2								55	31	24								1	1	1								5	2	2
Hubei	Qichun					15/07/2018	1	2	3	8							1	2	1	2							50	50	28	90							1	1	1	5							2	2	1
Hubei	Qichun					15/07/2018	1	2	3	5							1	2	1	2							53	54	30	33							1	1	1	1							2	2	1
Hubei	Qichun					16/07/2018	1	2									1	2									63	62									1	1									2	2
Hubei	Qichun					15/07/2018	1	2	3	5	5	8					1	2	1	2	2	2					43	42	8	18	14	73					1	1	1	1	1	1					2	2	1
Hubei	Qichun					15/07/2018	1	2									1	2									55	55									1	1									2	2
Hubei	Qichun					15/07/2018	1	2	3	8	8						1	2	1	1	2						45	45	20	66	66						1	1	1	1	1						2	2	1
Hubei	Qichun					15/07/2018	1	2	3	4	7	7	8				1	2	1	2	1	1	2				52	50	30	29	11	8	77				1	1	1	1	1	1	1				2	2	2
Hubei	Qichun					15/07/2018	1	2	5								1	2	2								49	48	22								1	1	1								2	2	1
Hubei	Qichun					15/07/2018	11	2	3								1	2	1								25	69	54								1	1	1								2	2	4
Hubei	Qichun					15/07/2018	1	2	3	4	7						1	2	1	2	1						61	59	37	29	15						1	1	1	1	1						2	2	2
Hubei	Qichun					15/07/2018	1	2									1	2									27	25									1	1									2	2
Hubei	Qichun					15/07/2018	1	2	3	7							1	2	1	2							61	61	36	8							1	1	1	1							2	2	2
Hubei	Qichun					15/07/2018	1	2	3								1	2	1								52	45	23								1	1	1								2	2	1
Hubei	Qichun					15/07/2018	1	2	9	3	4	7	7				1	2	2	1	2	1	2				52	49	80	31	32	10	8				1	1	1	1	1	1	1				2	2	5
Hubei	Qichun					15/07/2018	1	3	4	7	7						2	1	2	2	2						81	44	42	25	10						1	1	1	1	1						4	4	4
Hubei	Qichun					15/07/2018	1	2	3	5							1	2	1	2							50	48	19	23							1	1	1	1							2	2	1
Hubei	Qichun					15/07/2018	1	2	5								1	2	2								44	43	17								1	1	1								2	2	1
Hubei	Qichun					15/07/2018	1	2	3	4	5	7					1	2	1	2	2	1					56	52	26	25	29	4					1	1	1	1	1	1					2	2	2
Hubei	Qichun					15/07/2018	1	2	3	3	0						1	2	1	1							50	50	20	25							1	1	1	1							2	2	1
Hubei	Qichun					15/07/2018	1	2	3	5							1	2	1	2							49	44	19								1	1	1								2	2	1
Hubei	Qichun					15/07/2018	1	2	3								1	2	1								63	60	34								1	1	1								2	2	2
Hubei	Qichun					15/07/2018	1	2	3	8							1	2	1	2							45	42	20	72							1	1	1	1							2	2	1
Hubei	Qichun					15/07/2018	1	8	8	3	5	2					1	1	2	1	2	2					52	81	75	24	28	54					1	1	1	1	1	1					2	2	2
Hubei	Qichun					15/07/2018	2	1	5	5	3						2	1	2	2	1						47	51	24	17	12						1	1	1	1	1						2	2	1
Hubei	Qichun					15/07/2018	1	2	3	3	5	8					1	2	1	1	2	2					47	46	27	24	24	82					1	1	1	1	1	1					2	2	1
Hubei	Qichun					15/07/2018	1	2	3	8							1	2	1	2							51	50	24	79							1	1	1	1							2	2	1
Hubei	Qichun					15/07/2017	1	2	3	5	9						1	2	1	2	2						45	46	26	24	72						1	1	1	1	1						2	2	1
Hubei	Qichun					15/07/2018	1	2									1	2									54	53									1	1									2	2
Hubei	Qichun					15/07/2018	1	2	5	6	7						2	1	2	1	1						54	54	34	34	11						1	1	1	1	1						2	2	2
Hubei	Qichun					15/07/2018	1	2	3	5							1	2	1	2							50	46	26	14							2	2	1	1							2	2	1
Hubei	Qichun					15/07/2018	1	2	3	4							1	2	1	2							76	68	2	37							1	1	1	1							2	2	1
Hubei	Qichun					15/07/2018	1	2	3	3	7	7	4				1	2	1	1	1	1	2				65	69	46	27	13	4	31				1	1	1	1	1	1	1				2	2	2
Hubei	Qichun					15/07/2018	1	2	3								1	2	1								53	52	22								1	1	1								2	2	1
Hubei	Qichun					15/07/2018	1	2	3								1	2	1								65	64	24								1	1	1								2	2	1
Hubei	Qichun					15/07/2018	1	2	5	3							1	2	2	1							32	33	8	6							1	1	1	1							2	2	1
Hubei	Qichun					15/07/2018	1	2	3								1	2	1								82	76	47								1	1	1								2	2	1
Hubei	Qichun					15/07/2018	1	2	3	4	7	7	8				1	2	1	2	2	2	1				50	51	29	27	3	1	79				1	1	1	1	1	1	1				2	2	2
Hubei	Qichun					15/07/2018	1	2	3								1	2	1								45	45	15								1	1	1								2	2	1
Hubei	Qichun					15/07/2018	1	2	7	7							1	2	1	1							67	61	10	5							1	1	1	1							2	2
Hubei	Qichun					15/07/2018	1	3	5								2	1	2								47	24	22								1	1	1								5	1	1
Hubei	Qichun					15/07/2018	1	2	3	7	6						1	2	1	2	2						77	65	50	24	48						1	1	1	1	1						2	2	2
Hubei	Qichun					15/07/2018	1	2	3	4	7						1	2	1	2	2						48	50	28	29	1						1	1	1	1	1						2	2	2
Hubei	Qichun					15/07/2018	1	2	3	4	7						1	2	1	2	2						51	52	30	30	2						1	1	1	1	1						2	2	2
Hubei	Qichun					15/07/2018	1	2	8	3	5						1	2	2	1	2						33	28	66	3	7						1	1	1	1	1						2	2	2
Hubei	Qichun					15/07/2018	1	2									1	2									76	71									1										2	1
Hubei	Qichun					15/07/2018	1	4	3	7	7						1	2	1	1	1						60	37	39	11	2						1	1	1	1	1						4	2	2
Hubei	Qichun					15/07/2018	1	2	5	3							1	2	2	1							43	44	12	6							1	1	1	1							2	2	1
Hubei	Qichun						1	2	7	7							1	2	1	1							73	71	19	8	42	41					1	1	1	1	1	1					2	2
Hubei	Qichun						1	2									1	2									71	68									1	1									2	2
Hubei	Qichun					15/07/2018	1	2									1	7									67	70									1	1									2	2
Hubei	Qichun					15/07/2018	1	2	3	8							1	2	1	1							52	48	25	78							1	1	1	1							2	2	1
Hubei	Qichun					15/07/2018	1	2	3	5	8						1	2	1	2	2						35	35	9	13	67						1	1	1	1	1						2	2	1
Hubei	Qichun					15/07/2018	1	2	3								1	2	1								47	45	11								1	1	1								2	2	1
Hubei	Qichun					15/07/2018	1	2	7	5							1	2	1	2							68	66	13	32							1	1	1	1							2	2	1
Hubei	Qichun					15/07/2018	1	2									1	2									57	57									1	1									2	2
Hubei	Qichun					15/07/2018	1	2	3								1	2	1								49	50	24								1	1	1								2	2	1
Hubei	Qichun						1	2									1	2									66	65									1	1									2	2
Hubei	Qichun					15/07/2018	1	2	3	4	3	7					1	2	1	2	1	1					62	57	35	35	30	7					1	1	1	1	1	1					2	2	2
Hubei	Qichun					15/07/2018	1	2	3	3	4	7	7	7			2	1	1	1	2	1	2	1			60	65	41	38	36	8	15	12			1	1	1	1	1	1	1	1			2	2	2
Hubei	Qichun					15/07/2018	1	2	3	8							1	2	1	1							54	54	29	84							1	1	1	1							2	2	1
Hubei	Qichun					15/07/2018	1	2	3	4	5						2	1	1	2	2						50	52	29	29	26						1	1	1	1	1						2	2	2
Hubei	Qichun					15/07/2018	1	2	3	4	7	7					1	2	1	2	2	1					54	54	29	28	8	6					1	1	1	1	1	1					2	2	2
Hubei	Qichun					15/07/2018	1	2	8	3							1	2	1	1							52	49	77	26							1	1	1	1							4	4	1
Hubei	Qichun					15/07/2018	1	4	3	7	7						1	2	1	1	1						61	30	35	11	2						1	1	1	1	1						4	2	2
Hubei	Qichun					15/07/2018	1	2	3	4	7	7					1	2	1	2	2	2					65	64	42	34	16	6					1	1	1	1	1	1					2	2	2
Hubei	Qichun					15/07/2018	1	2	5	3							1	2	2	1							54	54	34	30							1	1	1	1							2	2	2
Hubei	Qichun					15/07/2018	1	2	3								1	2	1								56	55	34								1	1	1								2	2	1
Hubei	Qichun					15/07/2018	1	10	10								1	1	1								68	36	12								1	1	1								1	4	1
Hubei	Qichun					15/07/2018	1	2	8	3	3						1	2	2	1	1						38	31	63	3	1						1	1	1	1	1						2	2	5
Hubei	Qichun					15/07/2018	1	2	7								1	2	1								48	50	10								1	1	1								2	2	1
Hubei	Qichun					15/07/2018	1	2	3	4	3	7					1	2	1	2	1	1					52	50	32	28	30	5					1	1	1	1	1	1					2	2	2
Hubei	Qichun					15/07/2018	1	2	3								1	2	1								50	50	23								1	1	1								2	2	1
Hubei	Qichun					15/07/2018	1	2									1	2									44	44									1	1									2	2
Hubei	Qichun					15/07/2018	1										1										55										1										5
Hubei	Qichun					15/07/2018	1	2	7	8	8						1	2	1	1	2						40	40	5	65	62						1	1	1	1	1						2	2	1
Hubei	Qichun					15/07/2018	1	2	3	4	7	7					1	2	1	2	1	2					63	63	33	29	9	4					1	1	1	1	1	1					2	2	2
Hubei	Qichun					15/07/2018	1	2	3								1	2	1								63	62	23								1	1	1								2	2	1
Hubei	Qichun					15/07/2018	1	2									1	2									52	52									1	1									2	2
Hubei	Qichun					15/07/2018	1	2	5	5	3						1	2	1	1	2						50	47	26	21	18						1	1	1	1	1						2	2	1
Hubei	Qichun					15/07/2018	1	2	1	2	9						1	2	1	2	2						45	45	23	13	78						1	1	1	1	1						2	2	1
Hubei	Qichun					15/07/2018	1	2	3	4	7						1	2	1	2	1						55	50	28	25	5						1	1	1	1	1						2	2	2
Hubei	Qichun					15/07/2018	1	2	3								1	2	1								51	52	28								1	1	1								1	1	1
Hubei	Qichun					15/07/2018	1	2	3	4	7						1	2	1	2	1						60	61	36	36	7						1	1	1	1	1						2	2	2
Hubei	Qichun					15/07/2018	1	2	3	4	7	7					1	2	1	2	2	2					54	53	30	30	4	1					1	1	1	1	1	1					2	2	2
Hubei	Qichun					15/07/2018	1	2	3	5							1	2	1	2							72	66	28	33							1	1	1	1							2	2	1
Hubei	Qichun					15/07/2018	1	2	3	4	7	7					1	2	1	2	1	2					68	68	34	31	31	6					1	1	1	1	1	1					2	2	2
Hubei	Qichun					15/07/2018	1	2	3								1	2	1								50	50	26								1	1	1								2	2	1
Hubei	Qichun					15/07/2018	1	3									2	1									56	27									1	1									5	1
Hubei	Qichun					15/07/2018	1	3	4	7							1	1	2	1							73	46	43	21							1	1	1	1							5	2	2
Hubei	Qichun					15/07/2018	1	2	3	3	4	8	8				2	1	1	1	2	1	2				49	49	29	26	28	78	74				1	1	1	1	1	1	1				2	2	2
Hubei	Qichun					15/07/2018	1	2	3	9							1	2	1	2							60	56	27	87							1	1	1	1							2	2	1
Hubei	Qichun					15/07/2018	1	2	8	3	4	7	7				1	2	1	1	2	1	2				50	50	81	29	29	4	1				1	1	1	1	1	1	1				5	2	2
Hubei	Qichun					15/07/2018	1	2	3	5	9						1	2	1	2	1						45	43	16	13	80						1	1	1	1	1						2	2	1
Hubei	Qichun					15/07/2018	1	9									1	2									23	68									1	1									1	5
Hubei	Qichun					15/07/2018	1	2	3	8							1	2	1	1							48	40	9	70							1	1	1	1							2	2	1
Hubei	Qichun					15/07/2018	1	3	4	7	2						1	1	2	1	2						55	31	29	2	54						1	1	1	1	1						2	2	2
Hubei	Qichun					15/07/2018	1	2	3	4	7						1	2	1	2	1						58	56	24	22	2						1	1	1	1	1						2	2	2
Hubei	Qichun					15/07/2018	1	3	3	8							1	1	1	2							35	13	4	55							1	1	1	1							4	1	1
Hubei	Qichun					15/07/2018	1	2	3	5	5	8					1	2	1	2	2	2					48	44	10	19	17	70					1	1	1	1	1	1					2	2	1
Hubei	Qichun					15/07/2018	1	2	3	4	5	8	8				2	1	1	2	2	2	1				48	50	26	24	23	78	83				1	1	1	1	1	1	1				2	2	2
Hubei	Qichun					15/07/2018	1	2	3	4	7	7	7				1	2	1	2	2	2	1				65	67	42	42	13	1	20				1	1	1	1	1	1	1				2	2	2
Hubei	Qichun					15/07/2018	1	3	7								1	1	1								64	38	14								1	1	1								5	4	1
Hubei	Qichun					15/07/2018	1	2	3	4	7	7					1	2	1	2	1	2					65	63	40	38	5	4					1	1	1	1	1	1					2	2	2
Hubei	Qichun					15/07/2018	1	2	8	3	5						1	2	2	1	2						45	42	83	11	22						1	1	1	1	1						2	2	2
Hubei	Qichun					15/07/2018	1	8	8	3	5	2					1	2	1	1	2	2					45	69	77	19	11	44					1	1	1	1	1	1					2	2	2
Hubei	Qichun					15/07/2018	1	2									1	2									30	27									1	1									2	2
Hubei	Qichun					15/07/2018	1	2	3	4							1	2	1	2							54	55	32	30							1	1	1	1							2	2	2
Hubei	Qichun					15/07/2018	1	2	3	3	4	7	7				2	1	1	1	2	1	1				55	55	30	25	30	4	4				1	1	1	1	1	1	1				2	2	2
Hubei	Qichun					15/07/2018	1	8	8								1	2	1								50	80	84								1	1	1								1	2	2
Hubei	Qichun					15/07/2018	1	3	5								2	1	2								35	7	3								1	1	1								5	1	1
Hubei	Qichun					15/07/2018	1	2	3	3	8						1	2	1	1	2						56	52	27	22	89						1	1	1	1	1						2	2	1
Hubei	Qichun					15/07/2018	1	2	3								1	2	1								65	67	21								1	1	1								2	2	1
Hubei	Qichun					16/07/2018	1	2	3	4	7	7					1	2	1	2	2	2					61	59	35	30	5	1					1	1	1	1	1	1					2	2	2
Hubei	Qichun					16/07/2018	1	3									2	1									89	51									1	1									5	2
Hubei	Qichun					16/07/2018	1	2	3	4	5	7					1	2	1	2	2	2					56	56	30	28	31	6					1	1	1	1	1	1					2	2	2
Hubei	Qichun					16/07/2018	1	2	3	7							1	2	1	2							70	64	40	9							1	1	1	1							2	2	4
Hubei	Qichun					16/07/2018	1	2	3	4							1	2	1	2							55	55	26	87							1	1	1	1							2	2	1
Hubei	Qichun					16/07/2018	1	2	3	3	8						1	1	1	2	2						53	47	23	4	83						1	1	1	1	1						2	2	1
Hubei	Qichun					16/07/2018	1	2	3	4	7	7					1	2	1	2	1	2					70	65	42	36	12	4					1	1	1	1	1	1					2	2	2
Hubei	Qichun					16/07/2018	1										1										49										1										1
Hubei	Qichun					16/07/2018	1	2	3	7	7						1	2	1	1	1						70	66	42	15	8						1	1	1	1	1						2	2	5
Hubei	Qichun					16/07/2018	1	2	3	4	7	7					1	2	1	2	1	1					56	57	30	30	6	7					1	1	1	1	1	1					2	2	2
Hubei	Qichun					16/07/2018	1	2	3	4	7	7					1	2	1	2	1	2					64	60	35	34	11	4					1	1	1	1	1	1					2	2	2
Hubei	Qichun					16/07/2018	1	2	3	4	7						1	2	1	2	1						62	61	34	34	6						1	1	1	1	1						2	2	2
Hubei	Qichun					16/07/2018	1	2	7	7							1	2	2	2							56	55	8	4							1	1	1	1							2	2	1
Hubei	Qichun					16/07/2018	1	2	7								1	2	1								64	62	8								1	1	1								2	2	1
Hubei	Qichun					16/07/2018	1										2										76										1										5
Hubei	Qichun					16/07/2018	1	3									2	1									63	29									1	1									5	1
Hubei	Qichun					16/07/2018	1	2									1	2									57	56									1	1									2	2
Hubei	Qichun					16/07/2018	1										2										65										1										5
Hubei	Qichun					16/07/2018	1	2	10								1	2	1								80	74	76								1	1	1								2	2	1
Hubei	Qichun					16/07/2018	1	8									1	2									46	83									1	1									1	5
Hubei	Qichun					16/07/2018	1	2	3	5							1	2	1	2							43	41	18	14							1	1	1	1							2	2	1
Hubei	Qichun					16/07/2018	1										2										56										1										5
Hubei	Qichun					16/07/2018	1	2	3								1	2	1								56	56	32								1	1	1								2	2	1
Hubei	Qichun					16/07/2018	1										2										66										1										5
Hubei	Qichun					16/07/2018	1	2	3								1	2	1								45	35	4								1	1	1								3	3	1
Hubei	Qichun					16/07/2018	1	2									1	2									65	66									1	1									2	2
Hubei	Qichun					16/07/2018	1	2	3	4	7	7	7				1	2	1	2	2	2	1				65	67	49	35	12	4	1				1	1	1	1	1	1	1				2	2	2
Hubei	Qichun					16/07/2018	1	3									2	1									55	33									1	1									5	1
Hubei	Qichun					16/07/2018	1	2	3	4	7	7					1	2	1	2	1	1					63	60	39	31	2	1					1	1	1	1	1	1					2	2	2
Hubei	Qichun					16/07/2018	1	2	3	4	7	7					1	2	1	2	1	1					68	65	32	28	3	4					1	1	1	1	1	1					2	2	2
Hubei	Qichun					16/07/2018	1	2	8	3	5						1	2	2	1	2						48	48	74	26	16						1	1	1	1	1						2	2	5
Hubei	Qichun					16/07/2018	1	2	8	3							1	2	2	1							36	34	61	11							1	1	1	1							2	2	5
Hubei	Qichun					16/07/2018	1	2	3	4	7	7					1	2	1	2	1	2					70	66	37	36	5	4					1	1	1	1	1	1					2	2	2
Hubei	Qichun					16/07/2018	1	2	3	4	7	7					1	2	1	2	1	2					65	63	32	32	5	7					1	1	1	1	1	1					3	2	2
Hubei	Qichun					16/07/2018	1	2	3	3							1	2	1	1							81	77	52	49							1	1	1	1							2	2	1
Hubei	Qichun					16/07/2018	1	2	8	5	3						1	2	1	2	1						33	28	60	5	4						1	1	1	1	1						2	2	2
Hubei	Qichun					16/07/2018	1	2	8	3	5						2	2	2	1	2						33	29	60	5	4						1	1	1	1	1						2	2	5
Hubei	Qichun					16/07/2018	1										1										59										1										4
Hubei	Qichun					16/07/2018	1	2	5	8							1	2	2	2							51	50	23	90							1	1	1	1							2	2	1
Hubei	Qichun					16/07/2018	1	3	4	7	7	7					2	1	2	2	2	1					59	36	33	12	8	5					1	1	1	1	1	1					5	2	2
Hubei	Qichun					16/07/2018	1						7	8			1						2	2			38						8	67			1						1	1			2
Hubei	Qichun					16/07/2018	1	2	9								1	2	2								45	46	79								1	1	1								2	2	5
Hubei	Qichun					16/07/2018	1										1										70										1										5
Hubei	Qichun					16/07/2018	1	3									2	1									71	46									1	1									5	1
Hubei	Qichun					16/07/2018	1	2	3								1	2	1								63	66	35								1	1	1								2	2	1
Hubei	Qichun					16/07/2018	1										1										56										1										1
Hubei	Qichun					16/07/2018	1										1										63										1										1
Hubei	Qichun					16/07/2018	1	2	5	5							1	2	2	2							54	37	17	9							1	1	1	1							2	2	1
Hubei	Qichun					16/07/2018	1	2	3	4	7						1	2	1	2	1						70	70	27	27	6						1	1	1	1	1						2	2	2
Hubei	Qichun					16/07/2018	1	3	7	7							1	1	1	2							84	37	11	19							1	1	1	1							2	4	1
Hubei	Qichun					16/07/2018	1	2	3								1	2	1								62	52	30								1	1	1								2	2	1
Hubei	Qichun					16/07/2018	1	2	3	7							1	2	1	1							53	49	29	7							1	1	1	1							2	2	4
Hubei	Qichun					16/07/2018	1	3	4	7	5						2	1	2	2	2						50	29	19	2	27						1	1	1	1	1						5	2	2
Hubei	Qichun					16/07/2018	1	3	4	7	7						1	1	2	1	2						75	40	37	4	2						1	1	1	1	1						5	2	2
Hubei	Qichun					16/07/2018	1	2	3	3	4	7	7				1	2	1	1	2	2	1				54	49	28	30	30	8	7				1	1	1	1	1	1	1				2	2	1
Hubei	Qichun					16/07/2018	2	1	7	7							2	1	1	2							51	52	7	3							1	1	1	1							2	2	1
Hubei	Qichun					16/07/2018	1	2	3	5	8						1	2	1	2	2						46	44	19	23	82						1	1	1	1	1						2	2	1
Hubei	Qichun					16/07/2018	1	2	3								1	2	1								54	51	27								1	1	1								2	2	1
Hubei	Qichun					16/07/2018	1	2	8	8	3	5					1	2	1	2	1	2					30	28	68	58	4	3					1	1	1	1	1	1					2	2	2
Hubei	Qichun					16/07/2018	1	2	3	3	8						1	2	1	1	2						42	36	11	7	67						1	1	1	1	1						2	2	1
Hubei	Qichun					16/07/2018	1	2	3	4	7	7					1	2	1	2	1	2					61	63	36	41	8	5					1	1	1	1	1	1					2	2	3
Hubei	Qichun					16/07/2018	1	2	3	3	4	4	7	7		8	1	2	1	1	2	2	1	2		2	50	50	31	29	30	29	2	8		78	1	1	1	1	1	1	1	1		1	2	2	2
Hubei	Qichun					16/07/2018	1	2	3	8							1	2	1	1							44	37	74	12							1	1	1	1							2	2	5
Hubei	Qichun					16/07/2018	1	2	3	3	4	4	7	7			2	1	1	1	2	2	1	2			52	57	32	29	28	30	7	4			1	1	1	1	1	1	1	1			2	2	2
Hubei	Qichun					16/07/2018	1	2	3	4	7						1	2	1	2	1						78	66	50	45	24						1	1	1	1	1						2	2	2
Hubei	Qichun					16/07/2018	1	2	3	4	7																74	69	34	28	17						1	1	1	1	1						2	2	2
Hubei	Qichun					16/07/2018	8	1	2								1	1	2								89	56	56								1	1	1								2	2	2
Hubei	Qichun					16/07/2018	1										1										71										1										5
Hubei	Qichun					16/07/2018	1	2	3								1	2	1								63	62	31								1	1	1								2	2	1
Hubei	Qichun					16/07/2018	1	2	3	7							1	2	1	1							63	61	29	6							1	1	1	1							2	2	2
Hubei	Qichun					16/07/2018	1	2	3	4	7	7					1	2	1	2	1	2					55	50	29	28	2	6					1	1	1	1	1	1					2	2	2
Hubei	Qichun					16/07/2018	1	2	3	4	7	7					1	2	1	2	1	2					59	56	34	33	6	11					1	1	1	1	1	1					2	2	2
Hubei	Qichun					16/07/2018	1	2	3								1	2	1								66	65	38								1	1	1								2	2	1
Hubei	Qichun					16/07/2018	1	2	5	6	7	7					1	2	2	1	2	2					62	61	36	38	11	6					1	1	1	1	1	1					2	2	2
Hubei	Qichun					16/07/2018	1	2	3	4	7	7					1	2	1	2	1	1					64	62	36	30	7	3					1	1	1	1	1	1					2	2	2
Hubei	Qichun					16/07/2018	1	8	3	7							1	2	1	1							45	69	32	7							1	1	1	1							4	5	1
Hubei	Qichun					16/07/2018	1	2	3	4	7	7					1	2	1	2	1	2					51	50	29	28	2	7					1	1	1	1	1	1					2	2	2
Hubei	Qichun					16/07/2018	1	2	3	7							1	2	1	2							73	69	41	11							1	1	1	1							2	2	2
Hubei	Qichun					16/07/2018	1	3	4	7							1	1	2	1							62	35	29	7							1	1	1	1							5	2	2
Hubei	Qichun					16/07/2018	1	8	8	2	5	3					1	1	2	2	2	1					28	65	56	28	5	4					1	1	1	1	1	1					2	2	2
Hubei	Qichun					16/07/2018	2	1	3								2	1	1								56	63	31								1	1	1								2	2	1
Hubei	Qichun					16/07/2018	1	2	5	5	5	9	9				1	2	2	2	2	1	2				43	39	15	13	9	81	74				1	1	1	1	1	1	1				2	2	1
Hubei	Qichun					16/07/2018	1	8									1	2									38	82									1	1									1	5
Hubei	Qichun					16/07/2018	1	2	3	3	7						1	2	1	1	1						79	75	50	46	21						1	1	1	1	1						2	2	4
Hubei	Qichun					16/07/2018	1	2	3	4	7	7	7				1	2	2	2	2	2	1				60	62	42	34	12	8	6				1	1	1	1	1	1	1				2	2	2
Hubei	Qichun					16/07/2018	1	2	3								1	2	1								67	62	15								1	1	1								2	2	1
Hubei	Qichun					16/07/2018	1	2	4	7	7	7					1	2	2	2	2	2					61	56	29	7	2	1					1	1	1	1	1	1					2	2	2
Hubei	Qichun					16/07/2018	1	2	3	7							1	2	1	2							61	61	38	5							1	1	1	1							2	2	4
Hubei	Qichun					16/07/2018	1	22	3	4	7	7					1	2	1	2	1	1					73	67	42	41	14	7					1	1	1	1	1	1					2	2	2
Hubei	Qichun					16/07/2018	1	2	3	3	4	7	7				1	2	1	1	2	1	2				54	50	30	28	28	3	5				1	1	1	1	1	1	1				2	2	2
Hubei	Qichun					16/07/2018	1	2	5	5	3						1	2	2	2	1						36	31	13	6	4						1	1	1	1	1						2	2	1
Hubei	Qichun					16/07/2018	1	2	3								1	2	1								63	65	20								1	1	1								2	2	1
Hubei	Qichun					16/07/2018	1	8	3	4							1	2	1	2							53	78	30	24							1	1	1	1							5	5	2
Hubei	Qichun					16/07/2018	1	2	3	4	7	7					1	2	1	2	2	2					77	67	39	38	13	7					1	1	1	1	1	1					2	2	2
Hubei	Qichun					16/07/2018	1	2	5	6	5						1	2	2	1	2						49	54	40	45	30						1	1	1	1	1						2	2	2
Hubei	Qichun					16/07/2018	1	2	5								1	2	2								49	42	10								1	1	1								2	2	1
Hubei	Qichun					16/07/2018	1	2	3								1	2	1								62	59	34								1	1	1								2	2	4
Hubei	Qichun					16/07/2018	1	8	8								1	1	2								35	65	60								1	1	1								1	2	2
Hubei	Qichun					16/07/2018	1	2	3	4	7						1	2	1	2	1						56	55	33	31	8						1	1	1	1	1						2	2	2
Hubei	Qichun					16/07/2018	1	2	3	4	7	7					1	2	1	2	2	2					55	55	26	24	5	3					1	1	1	1	1	1					2	2	2
Hubei	Qichun					16/07/2018	1	2	5								1	2	2								55	50	26								1	1	1								2	2	1
Hubei	Qichun					16/07/2018	1	2	31								1	2	2								59	63	27								1	1	1								2	2	1
Hubei	Qichun					16/07/2018	1	2	3	4	7	7					1	2	1	2	1	2					62	58	34	34	11	3					1	1	1	1	1	1					2	2	2
Hubei	Qichun					16/07/2018	1	2	7	7	7						1	2	1	1	2						66	63	17	11	41						1	1	1	1	0						2	2	0
Hubei	Qichun					16/07/2018	1	2	3	4	7	7					1	2	1	2	1	2					64	63	39	32	5	11					1	1	1	1	1	1					2	2	2
Hubei	Qichun					16/07/2018	1	2	3	3	3	4	7														57	57	35	33	27	32	5				1	1	1	1	1	1	1				2	2	2
Hubei	Qichun					16/07/2018	1										1										63										1										4
Hubei	Qichun					16/07/2018	1	2	3	4	7						1	2	1	2	1						53	52	28	25	6						1	1	1	1	1						2	2	2
Hubei	Qichun					16/07/2018	1	2	3	4	7	7					1	2	1	2	1	2					55	52	30	30	6	11					1	1	1	1	1	1					2	2	2
Hubei	Qichun					16/07/2018	1	2	3								1	2	1								52	47	18								1	1	1								2	2	1
Hubei	Qichun					16/07/2018	1	2									1	2									80	75									1	1									2	2
Hubei	Qichun					16/07/2018	1	2	3								1	2	1								31	31	6								1	1	1								2	2	1
Hubei	Qichun					16/07/2018	1	2	3	4	3	7					1	2	1	2	1	2					57	55	34	30	32	2					1	1	1	1	1	1					2	2	2
Hubei	Qichun					16/07/2018	1	3	4	7							1	1	2	2							69	45	40	9							1	1	1	1							4	2	2
Hubei	Qichun					16/07/2018	1	2	3	5							1	2	1	2							41	39	18	11							1	1	1	1							2	2	1
Hubei	Qichun					16/07/2018	1	2	7	7							1	2	1	1							67	63	14	4							1	1	1	1							2	2	1
Hubei	Qichun					16/07/2018	1	2	5	5	8						1	2	2	2	2						49	43	17	18	84						1	1	1	1	1						2	2	1
Hubei	Qichun					16/07/2018	1	2	3	4	7	7	8	8			1	2	1	2	2	1	1	2			51	52	26	27	3	1	84	82			1	1	1	1	1	1	1	1			2	2	2
Hubei	Qichun					16/07/2018	1	2	3	5							1	2	1	2							48	48	15	17							1	1	1	1							2	2	1
Hubei	Qichun					16/07/2018	1	2	3								1	2	1								51	49	22								1	1	1								2	2	1
Hubei	Qichun					16/07/2018	1	2	3	4	3	4	7	7			1	2	1	2	1	2	1	2			57	57	34	26	32	34	3	7			1	1	1	1	1	1	1	1			2	2	2
Hubei	Qichun					16/07/2018	1	2	8	8	3	4	7	7			1	2	1	2	1	2	1	2			67	65	98	85	47	45	18	22			1	1	1	1	1	1	1	1			2	2	2
Hubei	Qichun					16/07/2018	1	3	3	7							2	3	3	2							57	29	25	11							1	1	1	1							5	4	1
Hubei	Qichun					16/07/2018	1	2									1	2									71	67									1	1									2	2
Hubei	Qichun					16/07/2018	1	2									1	2									73	70									1	1									2	2
Hubei	Qichun					16/07/2018	1	2									1	2									62	63									1	1									1	1
Hubei	Qichun					16/07/2018	1	2	3	3	4	4	7								3						70	60	45	30	7	33	17				1	1			2						2	2	2
Hubei	Qichun					16/07/2018	1	2	3	4	7	10	10				1	2	1	2	2	1	1				88	85	56	55	34	5	33				1	1	1	1	1	1	1				2	2	2
Hubei	Qichun					16/07/2018	1	2	3	3	4	4	7	7			1	2	1	1	2	2	1	1			55	55	35	34	32	32	7	6			1	1	1	1	1	1	1	1			2	2	2
Hubei	Qichun					16/07/2018	1	2									1	2									60	57									1	1									2	2
Hubei	Qichun					16/07/2018	1	2	3	4	7	7					1	2	1	2	1	1					69	61	33	28	7	1					1	1	1	1	1	1					2	2	2
Hubei	Qichun					16/07/2018	1	2									1	2									72	65									1	1									1	1
Hubei	Qichun					16/07/2018	1	2	7								1	2	1								55	55	9								1	1	1								2	2	1
Hubei	Qichun					16/07/2018	1	2	7	7							1	2	2	1							60	56	14	10							1	1	1	1							2	2	1
Hubei	Qichun					16/07/2018	1	2	3								1	2	1								47	45	23								1	1	1								2	2	1
Hubei	Qichun					16/07/2018	2	3	4	7							2	1	2	2							63	38	33	10							1	1	1	1							5	2	2
Hubei	Qichun					16/07/2018	1	2	3								1	2	1								56	52	31								1	1	1								2	2	1
Hubei	Qichun					16/07/2018	1	2	3	4	7	7	7				1	2	1	2	2	2	1				58	55	34	33	8	3	1				1	1	1	1	1	1	1				2	2	2
Hubei	Qichun					16/07/2018	1	2	3	3	4	7	7	7			1	2	1	1	2	1	2	2			69	60	36	34	35	7	2	1			1	1	1	1	1	1	1	1			2	2	4
Hubei	Qichun					16/07/2018		4	2	7	7							2	2	1	1							31	51	7	1							1	1	1	1							2	2
Hubei	Qichun					16/07/2018	1	8	7								1	2	1								56	78	9								1	1	1								5	5	1
Hubei	Qichun					16/07/2018	1	2	3	4	7						1	2	1	2	2						55	55	30	28	5						1	1	1	1	1						2	2	2
Hubei	Qichun					16/07/2018	1	7	7	7							2	2	2	2							65	15	10	2							1	1	1	1							5	1	1
Hubei	Qichun					16/07/2018	1	2	5	5	5						1	2	2	2	2						47	40	8	4	3						1	1	1	1	1						2	2	1
Hubei	Qichun					16/07/2018	1	2	3	4	7	7					2	1	1	2	1	1					53	58	32	27	3	1					1	1	1	1	1	1					2	2	2
Hubei	Qichun					16/07/2018	1	2	3	5							1	2	1	2							40	34	14	2							1	1	1	1							2	2	1
Hubei	Qichun					16/07/2018	1	2	8	3	4	3					1	2	1	1	2	1					53	53	84	28	27	25					1	1	1	1	1	1					2	2	5
Hubei	Qichun					16/07/2018	1	2									1	2									65	65									1	1									2	2
Hubei	Qichun					16/07/2017	1	2	3	4	5						1	2	1	2	2						52	52	30	28	28						1	1	1	1	1						2	2	2
Hubei	Qichun					16/07/2017	1	2	3	4	7	7					1	2	1	2	1	2					66	64	42	38	7	12					1	1	1	1	1	1					2	2	2
Hubei	Qichun					16/07/2018	1	3									1	1									62	34									1	1									4	1
Hubei	Qichun					16/07/2018	1	3									3	1									73	31									1	1									2	1
Hubei	Qichun					16/07/2018	1	2	3								1	2	4								52	50	21								1	1	1								2	2	1
Hubei	Qichun					16/07/2018	1	2	3	7							1	2	1	1							73	68	44	12							1	1	1	1							2	2	4
Hubei	Qichun					16/07/2018	1	2	3	4	7	7					1	2	1	2	1	2					67	64	41	30	16	7					1	1	1	1	1	1					2	2	2
Hubei	Qichun					16/07/2018	1	2	3	4	7						1	2	1	2	1						75	68	45	47	12						1	1	1	1	1						2	2	2
Hubei	Qichun					16/07/2018	1	2	3	5							1	2	1	2							39	35	6	11							1	1	1	1							2	2	1
Hubei	Qichun					16/07/2018	1	2	3	4	7	8					1	2	1	2	1	2					61	58	36	33	9	2					1	1	1	1	1	1					2	2	2
Hubei	Qichun					16/07/2018	1	3	5								2	1	2								53	26	23								1	1	1								5	1	1
Hubei	Qichun					16/07/2018	1	5	8								1	2	2								41	7	70								1	1	1								4	1	5
Hubei	Qichun					16/07/2010	1	3									1	1									65	33									1	1									5	1
Hubei	Qichun					16/07/2018	1	2	3	4	7						1	2	1	2	2						63	56	32	30	7						1	1	1	1	1						2	2	2
Hubei	Qichun					16/07/2018	1	2	5	3							1	2	2	1							55	55	27	24							1	1	1	1							2	2	1
Hubei	Qichun					16/07/2018	1	2									1	2									55	49									1	1									2	2
Hubei	Qichun					16/07/2018	1	2	3	5							1	2	1	2							50	48	11	14							1	1	1	1							2	2	1
Hubei	Qichun					16/07/2018	1	2									1	2									65	54									1	1									2	2
Hubei	Qichun					16/07/2018	1	3	8								1	4	1								49	13	75								1	1	1								4	1	2
Hubei	Qichun					16/07/2018	1	3	4	7							1	1	2	2							72	44	42	15							1	1	1	1							1	2	2
Hubei	Qichun					16/07/2018	1	2	3	4	7	7					1	2	1	2	1	2					66	64	37	35	8	13					1	1	1	1	1	1					2	2	2
Hubei	Qichun					16/07/2018	1	2	3	4	7						1	2	1	2	1						55	48	29	26	21						1	1	1	1	1						2	2	2
Hubei	Qichun					16/07/2018	1	2									1	2									63	47									1	1									2	2
Hubei	Qichun					16/07/2018	1	2	3								1	2	1								66	66	32								1	1	1								2	2	1
Hubei	Qichun					16/07/2018	1	2	3	4	7	7					1	2	1	2	1	1					64	62	39	35	5	1					1	1	1	1	1	1					2	2	2
Hubei	Qichun					16/07/2018	1	2	5								1	2	2								51	50	8								1	1	1								2	2	1
Hubei	Qichun					16/07/2018	1	2	3								1	2	1								65	64	37								1	1	1								2	2	1
Hubei	Qichun					16/07/2018	1	3	4	7							2	1	2	1							77	35	34	3							1	1	1	1							5	2	2
Hubei	Qichun					16/07/2018	1	2	8	5	3						1	2	2	2	1						43	40	82	18	15						1	1	1	1	1						2	2	5
Hubei	Qichun					16/07/2018	1	3	4	7							1	1	2	1							62	32	30	6							1	1	1	1							5	2	2
Hubei	Qichun					16/07/2018	1	2									1	2									71	72									1	1									2	2
Hubei	Qichun					17/07/2018	1	2	3	5							1	2	1	2							47	47	19	24							1	1	1	1							2	2	1
Hubei	Qichun					17/07/2018	1	2	3	4	7	10	10	10			1	2	1	2	1	2	2	2			69	69	46	45	28	26	5	2			1	1	1	1	1	1	1	1			2	2	2
Hubei	Qichun					17/07/2018	1	3	4	7							2	1	2	2							55	31	28	4							1	1	1	1							5	2	2
Hubei	Qichun					17/01/2018	1	2	3	4							2	1	1	2							60	61	28	27							1	1	1	2							2	2	2
Hubei	Qichun					17/07/2018	1	2	3								1	2	1								48	48	24								1	1	1								2	2	1
Hubei	Qichun					17/07/2017	1	2	3	4	7	7					1	2	1	2	1	1					60	55	32	28	10	2					1	1		1	1	1					2	2	1
Hubei	Qichun					17/07/2018	1	2	3	4	7	7					1	2	1	2	1	1					65	63	40	36	14	10					1	1	1	1	1	1					2	2	2
Hubei	Qichun					17/07/2018	1	2	3	4	5						1	2	1	2	2						47	45	26	24	9						1	1	1	1	1						2	2	2
Hubei	Qichun					17/07/2018	1	2	3	4	7						1	2	1	2	2						55	46	26	28	2						1	1	1	1	1						2	2	2
Hubei	Qichun					17/07/2018	1	2	5	5							1	2	2	2							48	47	22	11							1	1	1								2	2	2
Hubei	Qichun					17/07/2018	2	1	31								2	1	1								47	49	20								1	1	1								2	2	1
Hubei	Qichun					17/07/2018	1	2	3	4	7	7					1	2	1	2	1	2					61	55	31	31	4	1					1	1	1	1	1	1					2	2	2
Hubei	Qichun					17/07/2018	1	2	3								1	2	1								49	45	19								1	1	1								2	2	1
Hubei	Qichun					17/07/2018	1	2	3	5	5						1	2	1	2	2						55	54	26	30	32						1	1	1	1	1						2	2	1
Hubei	Qichun					17/07/2018	1	2	3	5							1	2	1	2							63	56	20	28							1	1	1	1							2	2	1
Hubei	Qichun					17/07/2018	1	2	3	5							1	2	1	2							40	35	12	91							1	1	1	1							2	2	1
Hubei	Qichun					17/07/2018	1	2	3	5							1	2	1	2							48	40	12	16							1	1	1	1							2	2	1
Hubei	Qichun					17/07/2018	1	2	5	6	5	7	7				1	2	2	1	2	1	2				55	54	29	30	27	6	1				1	1	1	1	1	1	1				2	2	2
Hubei	Qichun					17/07/2018	1	2	3								1	2	1								63	57	29								1	1	1								2	2	1
Hubei	Qichun					17/07/2018	1	2	3	4							1	2	1	2							49	49	25	26							1	1	1	1							2	2	2
Hubei	Qichun					17/07/2018	1	22	3	4	7						1	2	1	2	1						64	64	39	40	12						1	1	1	1	1						2	2	2
Hubei	Qichun					17/07/2018	1	2	3	4							1	2	1	2							50	50	22	22							1	1	1	1							2	2	2
Hubei	Qichun					17/07/2018	1	2	3	4	7	7					1	2	1	2	1	2					73	73	47	45	15	23					1	1	1	1	1	1					2	2	2
Hubei	Qichun					17/07/2018	1	2	3	5	8						1	2	1	2	2						47	48	20	25	68						1	1	1	1	1						2	2	1
Hubei	Qichun					17/07/2018	1	2	3								1	2	1								56	52	24								1	1	1								2	2	1
Hubei	Qichun					17/07/2018	1	2	3	5							1	2	1	2							48	48	24	26							1	1	1	1							2	2	1
Hubei	Qichun					17/07/2018	1	2	7	7	8						1	2	1	2	2						47	43	10	15	68						1	1	1	1	1						2	2	1
Hubei	Qichun					17/07/2018	1	2	3	4	7						1	2	1	2	1						53	52	27	27	2						1	1	1	1	1						2	2	2
Hubei	Qichun					17/07/2018	1	2	3								1	2	1								50	49	22								1	1	1								2	2	1
Hubei	Qichun					17/07/2018	1	2	3	4	7						1	2	1	2	1						57	55	34	30	9						1	1	1	1	1						2	2	2
Hubei	Qichun					17/07/2018	1										1										74										1										5
Hubei	Qichun					17/07/2018	1	2	3	4	7	7					1	2	1	2	1	1					50	47	28	28	4	2					1	1	1	1	1	1					2	2	2
Hubei	Qichun					17/07/2018	1	2	8	5							1	2	2	2							65	65	85	39							1	1	1	1							2	2	5
Hubei	Qichun					17/07/2018	1	2	3	4	7						1	2	1	2	1						52	52	28	29	7						1	1	1	1	1						2	2	2
Hubei	Qichun					17/07/2017	1	2									1	2									69	63									1	1									2	2
Hubei	Qichun					17/07/2018	1	2	3	5							1	2	1	2							52	50	13	24							1	1	1	1							2	2	1
Hubei	Qichun					17/07/2018	1	2	3	4	7						1	2	1	2	1						71	67	47	47	21						1	1	1	1	1						2	2	2
Hubei	Qichun					17/07/2018	1	2	9	3	4	7					1	2	2	1	2	1					54	53	86	29	30	5					1	1	1	1	1	1					2	2	5
Hubei	Qichun					17/07/2018	1	2	3	4	7						1	2	1	2	2						60	55	32	28	4						1	1	1	1	1						2	2	2
Hubei	Qichun					17/07/2018	1	2	3	4							1	2	1	2							51	51	26	24							1	1	1	1							2	2	2
Hubei	Qichun					17/07/2018	1	2	9								1	2	2								68	67	91								1	1	1								2	2	5
Hubei	Qichun					17/07/2018	1	2	3	4	7						1	2	1	2	1						56	56	30	30	8						1	1	1	1	9						2	2	2
Hubei	Qichun					17/07/2018	1	2	3								1	2	1								48	46	25								1	1	1								2	2	1
Hubei	Qichun					17/07/2018	1	2	3	4							1	2	1	2							57	56	30	29							1	1	1	1							2	2	2
Hubei	Qichun					17/07/2018	1	2	3	5	8	8					1	2	1	2	2	1					46	44	15	23	70	71					1	1	1	1	1	1					2	2	1
Hubei	Qichun					17/07/2018	1	2	3	3	4	7	8				1	2	1	1	2	1	2				52	52	29	27	30	3	79				1	1	1	1	1	1	1				2	2	1
Hubei	Qichun					17/07/2018	1	2	5	6	7						1	2	2	1	1						67	64	38	40	16						1	1	1	1	1						2	2	2
Hubei	Qichun					17/07/2018	1										2										68										1										5
Hubei	Qichun					17/07/2018	1	2	3	8	8						1	2	1	1	2						45	40	22	67	67						1	1	1	1	1						2	2	1
Hubei	Qichun					17/07/2018	1	2	3	8	8						1	2	1	1	2						47	43	25	64	61						1	1	1	1	1						2	2	1
Hubei	Qichun					17/07/2018	1	2	5	7	7						1	2	2	1	1						71	56	32	4	2						1	1	1	1	1						2	2	2
Hubei	Qichun					17/07/2018	1	2									1	2									68	62									1	1									2	2
Hubei	Qichun					17/07/2018	1	2	3	4	7						1	2	1	2	2						53	50	31	27	4						2	2	2	2	1						2	2	2
Hubei	Qichun					17/07/2018	1	2	3	4	3	7	7				1	2	1	2	1	2	1				55	51	32	28	25	4	1				1	1	1	1	1	1	1				2	2	2
Hubei	Qichun					17/07/2018	1	2	8	8	3						1	2	1	2	1						43	43	67	67	22						1	1	1	1	1						2	2	2
Hubei	Qichun					17/07/2018	1	2									1	2									65	63									1	1									2	2
Hubei	Qichun					17/07/2018	1	2									1	2									50	48									1	1									2	2
Hubei	Qichun					17/07/2018	1	2									1	2									61	56									1	1									2	2
Hubei	Qichun					17/07/2018	1	2	7	7							1	2	1	2							70	69	3	6							1	1	1	1							2	2	1
Hubei	Qichun					17/07/2018	1	2									1	2									57	55									1	1									2	2
Hubei	Qichun					17/07/2018	1	2	3	4	7						2	1	1	2	1						62	63	29	28	1						1	1	1	1	1						2	2	2
Hubei	Qichun					17/07/2018	1	2	3	4	7	7					1	2	1	2	1	2					70	62	44	45	6	9					1	1	1	1	1	1					2	2	2
Hubei	Qichun					17/07/2018	1	2	3	4	7	7					1	2	1	2	1	1					73	65	48	46	16	1					1	1	1	1	1	1					2	2	2
Hubei	Qichun					17/07/2018	1	2	3	4	7						1	2	1	2	2						65	63	34	33	6						1	1	1	1	1						2	2	2
Hubei	Qichun					17/07/2018	1	2	3	5	9						1	2	1	2	2						41	39	9	14	71						1	1	1	1	1						2	2	1
Hubei	Qichun					17/07/2018	1	2	3	3	4	7	7				1	2	1	1	2	2	1				56	54	32	32	30	5	2				1	1	1	1	1	1	1				2	2	1
Hubei	Qichun					17/07/2017	1	2	3	4	5	7	7				1	2	1	2	2	1	1				48	48	28	33	26	3	1				1	1	1	1	1	1	1				2	2	2
Hubei	Qichun					17/07/2018	1	2	3	3							1	2	1	1							43	39	19	9							1	1	1	1							2	2	1
Hubei	Qichun					17/07/2018	1	2	3	5							1	2	1	2							47	46	22	13							1	1	1	1							2	2	1
Hubei	Qichun					17/07/2017	1	2	3								2	1	1								48	51	20								1	1	1								2	2	1
Hubei	Qichun					17/07/2018	1	2	3	4	5	7					1	2	1	2	2	2					55	54	31	27	28	5					1	1	1	1	1	1					2	2	2
Hubei	Qichun					17/07/2018	1	2	7	7							1	2	1	1							70	65	10	2							1	1	1	1							2	2	1
Hubei	Qichun					17/07/2018	1	2	3	3	4						1	2	1	1	2						57	55	29	27	31						1	1	1	1	1						2	2	1
Hubei	Qichun					17/07/2018	1	2	3	4	7	7					1	2	1	2	1	1					55	53	31	27	3	1					1	1	1	1	1	1					2	2	2
Hubei	Qichun					17/07/2018	1	2	3								1	2	1								38	27	7								1	1	1								2	2	1
Hubei	Qichun					17/07/2018	1	2	3	4	7	7					1	2	1	2	2	2					70	66	38	26	6	1					1	1	1	1	1	1					2	2	2
Hubei	Qichun					17/07/2018	1	2	3								1	2	1								48	39	16								1	1	1								2	2	1
Hubei	Qichun					17/07/2018	1	8	8	7							2	2	1	1							33	55	55	8							1	1	1	1							2	2	2
Hubei	Qichun					17/07/2018	1	2	3	3	8						1	2	1	1	1						48	48	26	13	71						1	1	1	1	1						2	2	1
Hubei	Qichun					17/07/2018	2	1	3	4	7	7					2	1	1	2	1	1					64	64	39	36	15	11					1	1	1	1	1	1					2	2	2
Hubei	Qichun					17/07/2018	1	2	7	7	7						1	2	1	1	2						65	60	13	8	5						1	1	1	1	1						2	2	1
Hubei	Qichun					17/07/2018	1	2	3	4	7						1	2	1	2	1						60	55	32	33	6						1	1	1	1	1						2	2	2
Hubei	Qichun					17/07/2018	1	2	3	4	7	7					1	2	1	2	2	1					65	63	28	29	4	2					1	1	1	1	1	1					2	2	2
Hubei	Qichun					17/07/2018	1										2										60										1										5
Hubei	Qichun					17/07/2018	1	2	3								1	2	1								54	53	23								1	1	1								2	2	1
Hubei	Qichun					17/07/2018	1	2	3	4	7	7					1	2	1	2	1	2					64	61	35	32	13	5					1	1	1	2	1	1					2	2	2
Hubei	Qichun					17/07/2018	1	2									1	2									50	47									1	1									2	2
Hubei	Qichun					17/07/2018	1	2	3	4	3	7					1	2	1	2	1	2					47	47	24	23	12	3					1	1	1	1	1	1					2	2	2
Hubei	Qichun					17/07/2018	1	5	7	7							2	2	2	2							56	28	6	3							1	1	1	1							1	2	1
Hubei	Qichun					17/07/2018	1	3	4	3	4	7	7	7			2	1	2	1	2	1	1	1			65	40	36	34	32	19	17	10			1	1	1	1	1	1	1	1			5	2	2
Hubei	Qichun					17/07/2018	1	2									1	2									59	57									1	1									2	2
Hubei	Qichun					17/07/2018	1	2									1	2									50	43									1	1									2	2
Hubei	Qichun					17/07/2018	1	2	3								1	2	1								65	53	31								1	1	1								2	2	1
Hubei	Qichun					17/07/2018	1	2	3								1	2	1								46	47	24								1	1	1								2	2	1
Hubei	Qichun					17/07/2018	1	2	7								1	2	1								57	55									1	1	4								2	2	1
Hubei	Qichun					17/07/2019	1										1										55										1										1
Hubei	Qichun					17/07/2018	1	2	3	5							1	2	1	2							47	43	23	12							1	1	1	1							2	2	1
Hubei	Qichun					17/07/2018	1	2	3	3							1	2	1	1							55	53	26	26							1	1	1	1							2	2	1
Hubei	Qichun					17/07/2018	1	2	5								1	2	2								56	54	25								1	1	1								2	2	1
Hubei	Qichun					17/07/2017	1	2	3	4	7						1	2	1	2	2						60	55	29	27	31						1	1	1	1	1						2	2	2
Hubei	Qichun					17/07/2018	1	4	3	2	7						1	2	1	2	1						73	71	47	47	22						1	1	1	1	1						2	2	2
Hubei	Qichun					17/07/2018	1	2	3	3							2	1	1	1							55	61	37	31							1	1	1	1							2	2	1
Hubei	Qichun					17/07/2018	1	2									1	2									50	50									1	1									2	2
Hubei	Qichun					17/07/2018	1	2	3	4	7	7					1	2	1	2	1	2					67	67	44	41	17	11					1	1	1	1	1	1					2	2	2
Hubei	Qichun					17/07/2018	1	2	3								1	2	1								68	63	27								1	1	1								2	2	1
Hubei	Qichun					17/07/2018	2	1	3	3							2	1	1	1							46	46	24	14							1	1	1	1							2	2	1
Hubei	Qichun					17/07/2018	1	2	3	5	5						1	2	1	2	2						44	44	15	18	21						1	1	1	1	1						2	2	1
Hubei	Qichun					17/07/2018	1	2									2	1									55	57									1	1									2	2
Hubei	Qichun					17/07/2018	1	2	5	5							1	2	2	2							34	33	10	41							1	1	1	1							2	2	1
Hubei	Qichun					17/07/2017	1	2	3	5	8	8					1	2	1	2	1	2					39	38	7	15	73	68					1	1	1	1	1	1					2	2	1
Hubei	Qichun					17/07/2018	1	4	7								2	2	1								60	40	13								1	1	1								5	2	1
Hubei	Qichun					17/07/2018	1	2	3	4	7	7	3				1	2	1	2	1	1	1				56	54	34	22	3	1	30				1	1	1	1	1	1	1				2	2	2
Hubei	Qichun					17/07/2018	1	2	7								1	2	1								60	58	21								1	1	1								2	2	1
Hubei	Qichun					17/07/2018	1	2	3	5	8						1	2	1	2	1						40	35	13	9	65						1	1	1	1	1						2	2	1
Hubei	Qichun					17/07/2018	1	2	3	4	7	7	7	10			1	2	1	2	1	2	2	1			58	52	30	28	1	4	4	32			1	1	1	1	1	1	1	1			2	2	2
Hubei	Qichun					17/07/2018	1	2	8	7	7						1	2	2	1	2						44	36	79	6	9						1	1	1	1	1						2	2	5
Hubei	Qichun					17/07/2018	1	2	7								1	2	1								78	76	18								1	1	1								2	2	1
Hubei	Qichun					17/07/2018	2	1	3								2	1	1								48	50	27								1	1	1								2	2	1
Hubei	Qichun					17/07/2018	1	2	3	4	5	7	7				1	2	1	2	2	1	2				55	55	30	30	27	1	2				1	1	1	1	1	1	1				2	2	2
Hubei	Qichun					17/07/2018	1	2									1	2									73	64									1	1									2	2
Hubei	Qichun					17/07/2018	1	2	8	3	4	5					1	2	2	1	2	2					50	49	79	24	24	22					1	1	1	1	1	1					2	2	2
Hubei	Qichun					17/07/2018	1	2	3	3	4	4	7	7		8	1	2	1	1	2	2	1	2		2	51	52	30	29	30	30	9	3		75	1		1	1	1	1	1	1		1	2	1	2
Hubei	Qichun					17/07/2018	1	2	3	4	7	7					1	2	1	2	1	1					68	60	37	33	12	4					1	1	1	1	1	1					2	2	2
Hubei	Qichun					17/07/2018	1	2	3								1	2	1								51	50	28								1	1	1								2	2	1
Hubei	Qichun					17/07/2018	1	2	3								1	2	1								64	61	25								1	1	1								2	2	1
Hubei	Qichun					17/07/2018	1	2	3								1	2	1								52	49	28								1	1	1								2	2	1
Hubei	Qichun					17/07/2018	1	3									2	1									45	18									1	1									5	1
Hubei	Qichun					17/07/2018	1	3									1	1									73	36									1	1									5	1
Hubei	Qichun					17/07/2018	8	1	2	5	5						2	1	2	2	2						84	51	47	21	19						1	1	1	1	1						5	2	2
Hubei	Qichun					17/07/2018	1	2	3	4	3	3	7				1	2	1	2	1	1	1				60	56	34	33	32	30	2				1	1	1	1	1	1	1				2	2	2
Hubei	Qichun					17/07/2018	1	2	3	4	5	7					1	2	1	2	2	2					53	54	30	30	27	4					1	1	1	1	1	1					2	2	2
Hubei	Qichun					17/07/2018	1	2	3	7							1	2	1	1							65	62	39	9							1	1	1	1							2	2	4
Hubei	Qichun					17/07/2018	1	2	3	4	3	4	7	7			1	2	1	2	1	2	2	1			57	56	34	29	28	28	6	2			1	1	1	1	1	1	1	1			2	2	2
Hubei	Qichun					17/07/2018	1	2	8	8	5	5					1	2	1	2	2	2					31	29	65	57	5	3					1	1	1	1	1	1					2	2	2
Hubei	Qichun					17/07/2018	1	2	3	4	3	7	7				1	2	1	2	1	1	1				53	52	30	25	28	3	1				1	1	1	1	1	1	1				2	2	2
Hubei	Qichun					17/07/2018	1	2	3	3	4						2	1	1	1	2						54	55	28	30	26						1	1	1	1	1						2	2	1
Hubei	Qichun					17/07/2018	1	2	3								1	2	1								51	45	24								1	1	1								2	2	1
Hubei	Qichun					17/07/2018	1	2	3	3	4	7	7				1	2	1	1	2	1	2				65	62	37	35	34	8	8				1	1	1	1	1	1	1				2	2	2
Hubei	Qichun					17/07/2018	1	2	3	5							1	2	1	2							56	55	28	26							1	1	1	1							2	2	1
Hubei	Qichun					17/07/2018	1	2	3								1	2	1								47	39	18								1	1	1								2	2	1
Hubei	Qichun					17/07/2018	1	2	8	3							1	2	2	1							43	42	70	20							1	1	1	1							2	2	5
Hubei	Qichun					17/07/2018	1	2	3	3	8						1	2	1	1	2						46	45	23	14	85						1	1	1	1	1						2	2	1
Hubei	Qichun					17/07/2018	1	2	3	8	8						1	2	1	1	2						39	39	16	85	84						1	1	1	1	1						2	2	2
Hubei	Qichun					17/07/2018	1	2	3	3	3	8					1	2	1	1	1	2					49	50	28	28	26	78					1	1	1	1	1	1					2	2	1
Hubei	Qichun					17/07/2018	1	2	3	4	8						1	2	1	2	2						46	43	17	22	72						1	1	1	1	1						2	2	1
Hubei	Qichun					17/07/2018	1	2									1	2									81	81									1	1									2	2
Hubei	Qichun					17/07/2018	1	2	3	4	5						1	2	1	2	2						55	55	34	34	4						1	1	1	1	1						2	2	2
Hubei	Qichun					17/07/2018	1	2	7	7	8						1	2	1	2	1						53	50	16	20	73						1	1	1	1	1						2	2	1
Hubei	Qichun					17/07/2018	1	2	5	5							1	2	2	2							42	41	19	11							1	1	1	1							2	2	1
Hubei	Qichun					17/07/2018	1	2	9	9	10	7					1	2	1	2	1	1					46	48	69	65	42	20					1	1	1	1	1	1					2	2	2
Hubei	Qichun					17/07/2018	1	2	8	3	5						1	2	1	1	2						49	47	70	24	26						1	1	1	1	1						2	2	5
Hubei	Qichun					17/07/2018	1	3	7								2	1	2								65	40	4								1	1	1								5	4	1
Hubei	Qichun					17/07/2018	1	2	3	8							1	2	1	2							46	44	21	77							1	1	1	1							2	2	1
Hubei	Qichun					15/07/2018	1	2									1	2									74	67									1	1									2	2
Hubei	Qichun					17/07/2018	1	2	3	5	5	8	8				1	2	1	2	2	1	2				42	38	4	14	9	73	68				1	1	1	1	1	1	1				2	2	1
Hubei	Qichun					17/07/2018	1	2	3	4	7	7	7	3			1	2	1	2	1	2	1	1			55	54	30	29	6	11	3	32			1	1	1	1	1	1	1	1			2	2	2
Hubei	Qichun					17/07/2018	1	2	3								1	2	1								56	54	30								1	1	1								2	2	1
Hubei	Qichun					17/07/2018	1	2	3								1	2	1								49	48	26								1	1	1								2	2	1
Hubei	Qichun					17/07/2018	1										1										77										1										5
Hubei	Qichun					17/07/2018	1	2	4	7	7	7	3				1	2	2	2	2	1	1				70	67	27	3	11	7	36				1	1	1	1	1	1	1				2	2	2
Hubei	Qichun					17/07/2018	1	2	8	7							1	2	1	1							52	53	95	3							1	1	1	1							2	2	5
Hubei	Qichun					17/07/2018	1										1										75										1										5
Hubei	Qichun					16/07/2018	1	2	3	3	4	4	7	7		7	1	2	1	1	2	2	1	1		2	70	70	50	47	48	47	21	5		15	1	1	1	1	1	1	1	1		1	2	2	2
Hubei	Qichun					17/07/2018	1	2	5	3							1	2	2	1							49	47	26	23							1	1	1	1							2	2	1
Hubei	Qichun					17/07/2018	1	3									1	1									72	42									1	1									5	1
Hubei	Qichun					17/07/2018	1	2									1	2									54	52									1	1									2	2
Hubei	Qichun					17/07/2018	1	2	3	8							1	2	1	1							49	41	16	88							1	1	1	1							2	2	1
Hubei	Qichun					17/07/2018	1	2	3	3	4	7					1	2	1	1	2	2					61	55	35	31	30	5					1	1	1	1	1	1					2	2	1
Hubei	Qichun					17/07/2018	1	2	3	3							1	2	1	1							56	53	28	33							1	1	1	1							2	2	1
Hubei	Qichun					17/07/2018	1	2									1	2									63	56									1	1									2	2
Hubei	Qichun					17/07/2018	1	2	8	8	7	7					1	2	1	2	1	2					42	38	72	68	14	6					1	1	1	1	1	1					2	2	2
Hubei	Qichun					17/07/2018	1	2	8								1	2	2								53	52	76								1	1	1								2	2	5
Hubei	Qichun					17/07/2018	1	2	7								1	2	2								71	70	14								1	1	1								2	2	1
Hubei	Qichun					17/07/2018	1	2	5	6	7	8					1	2	2	1	1	2					42	40	20	25	1	63					1	1	1	1	1	1					2	2	2
Hubei	Qichun					17/07/2018	1	2	8	8	3	4	5				1	2	1	2	1	2	2				44	43	68	64	23	23	11				1	1	1	1	1	1	1				2	2	2
Hubei	Qichun					17/07/2018	1	2									1	2									74	73									1	1									2	2
Hubei	Qichun					17/07/2018	1	2	3	3	4						1	2	1	1	2						51	49	26	24	25						1	1	1	1	1						2	2	2
Hubei	Qichun					17/07/2018	1	2									1	2									74	72									1	1									2	2
Hubei	Qichun					17/07/2018	1	2	8	3	5						1	2	1	1	2						42	40	83	18	14						1	1	1	1	1						2	2	5
Hubei	Qichun					17/07/2018	1	2	3	4	7	7	7				1	2	1	2	1	2	1				68	64	41	39	15	12	4				1	1	1	1	1	1	1				2	2	2
Hubei	Qichun					17/07/2018	1	2									1	2									67	61									1	1									2	2
Hubei	Qichun					17/07/2018	1	2									1	2									78	77									1	1									2	2
Hubei	Qichun					17/07/2018	1	2	3	4	7	7					2	1	1	2	2	1					54	64	29	29	14	17					1	1	1	1	1	1					2	2	2
Hubei	Qichun					17/07/2018	1	2																			75	71									1	1									2	2
Hubei	Qichun					17/07/2018	1	2	3	4	7	7					1	2	1	2	1	1					70	67	44	44	18	11					1	1	1	1	1	1					2	2	2
Hubei	Qichun					17/07/2018	1	2	3	4	7	7	9				1	2	1	2	2	1	2				52	50	29	27	5	2	80				1	1	1	1	1	1	1				2	2	2
Hubei	Qichun					17/07/2018	1	2									1	2									78	74									1	1									2	2
Hubei	Qichun					17/07/2018	1	2									1	2									50	49									1	1									2	2
Hubei	Qichun					17/07/2018	1	2									1	2									65	59									1	1									2	2
Hubei	Qichun					17/07/2018	1										1										59										1										1
Hubei	Qichun					17/07/2018	1	2	3								1	2	1								69	61	38								1	1	1								2	2	1
Hubei	Qichun					17/07/2018	1	2	3	3							1	2	1	1							55	53	28	26							1	1	1	1							2	2	1
Hubei	Qichun					17/07/2018	1	2	3	5	8						1	2	1	2	2						48	45	22	11	86						1	1	1	1	1						2	2	0
Hubei	Qichun					17/07/2018	1	2	5								1	2	2								66	60	26								1	1	1								2	2	1
Hubei	Qichun					17/07/2018	2	1	3	4	5	8					2	1	1	2	2	2					46	46	24	22	26	72					1	1	1	1	1	1					2	2	2
Hubei	Qichun					17/07/2018	1	2									1	2									66	64									1	1									2	2
Hubei	Qichun					17/07/2018	1	2									1	2									53	53									1	1									2	2
Hubei	Qichun					17/07/2018	8	8	1	4	7						1	2	1	2	1						70	63	37	36	10						1	1	1	1	1						2	2	2
Hubei	Qichun						1	2	3								1	2	1								51	50	23								1	1	1								2	2	1
Hubei	Qichun					17/07/2018	1	2	7								1	2	2								79	77	12								1	1	1								3	3	1
Hubei	Qichun					17/07/2018	1	2	3	4	7						1	2	1	2	1						75	67	43	43	16						1	1	1	1	1						2	2	2
Hubei	Qichun					17/07/2018	1	2									1	2									65	59									1	1									2	2
Hubei	Qichun					17/07/2017	1	2	3	4	7	7					1	2	1	2	1	2					66	62	36	35	7	11					1	1	1	1	1	1					2	2	2
Hubei	Qichun					17/07/2018	1	2	3								1	2	1								47	46	16								1	1	1								2	2	1
Hubei	Qichun					17/07/2018	1	2	3	4	7						1	2	1	2	1						57	56	31	31	8						1	1	1	1	1						2	2	2
Hubei	Qichun					17/07/2018	1	2	3								1	2	1								46	45	23								1	1	1								2	2	1
Hubei	Qichun					17/07/2018	1	2	3	4	7	3	3				1	2	1	2	2	1	1				50	49	28	28	5	3	26				1	1	1	1	1	1	1				2	2	2
Hubei	Qichun					17/07/2018	1										2										77										1										5
Hubei	Qichun					17/07/2018	1	2									1	2									51	51									1	1									2	2
Hubei	Qichun					17/07/2018	1	2	3	4	7	7					1	2	1	2	1	2					74	71	43	40	27	13					1	1	1	1	1	1					2	2	2
Hubei	Qichun					18/07/2018	1	2	5	6	7						1	2	2	1	1						52	48	27	27	3						1	1	1	1	1						2	2	2
Hubei	Qichun					18/07/2018	1	2	3								1	2	1								51	49	26								1	1	1								2	2	1
Hubei	Qichun					18/07/2018	1	2	3	4	7						1	2	1	2							54	53	31	16	0						1
Hubei	Qichun					18/07/2018	1	2	3	5	8						1	2	1	2	2						46	42	15	19	79						1	1	1	1	1						2	2	1
Hubei	Qichun					18/07/2018	1	2	3	4	8	7	7				1	2	1	2	2	1	2				55	51	31	32	78	9	3				1	1	1	1	1	1	1				2	2	2
Hubei	Qichun					17/07/2018	1	2	8	8	5						1	2	1	2	2						31	30	56	56	4						1	1	1	1	1						2	2	2
Hubei	Qichun					18/07/2018	1	2	8								1	2	2								53	50	86								1	1	1								2	2	4
Hubei	Qichun					18/07/2018	1	2	3	4	3	7	7				1	2	1	2	1	2	1				67	69	27	27	25	6	3				1	1	1	1	1	1	1				2	2	2
Hubei	Qichun					18/07/2017	1	2	3	5	5	9					1	2	1	2	2	2					74	45	41	8	18	13					1	1	1	1	1	1					5	2	2
Hubei	Qichun					18/07/2018	1	3	4	7	7						2	1	2	1	1						64	38	34	16	4						1	1	1	1	1						5	2	2
Hubei	Qichun					18/07/2018	1	2									1	2									53	50									1	1									2	2
Hubei	Qichun					18/07/2018	1	2	3	4	8	7					1	1	1	2	2	1					52	50	28	26	88	4					1	1	1	1	1	1					2	2	2
Hubei	Qichun					18/07/2018	1	2	3	4							1	2	1	2							55	53	30	26							1	1	1	1							2	2	2
Hubei	Qichun					18/07/2018	1	2	3								1	2	1								35	33	3								1	1	1								2	2	1
Hubei	Qichun					18/07/2018	1	2	3	5							1	2	1	2							41	36	11	16							1	1	1	1							2	2	1
Hubei	Qichun					18/07/2017	1	2	3								1	2	1								47	47	25								1	1	1								2	2	1
Hubei	Qichun					18/07/2018	1	2	5	3							1	2	2	1							49	49	22	15							1	1	1	1							2	2	1
Hubei	Qichun					18/07/2018	1	2	3	4	7	7					1	2	1	2	2	1					52	51	26	25	4	3					1	1	1	1	1	1					2	2	2
Hubei	Qichun					18/07/2018	1	2	5								1	2	2								54	53	29								1	1	1								2	2	1
Hubei	Qichun					18/07/2018	1	2									1	2									53	52									1	1									2	2
Hubei	Qichun					18/07/2018	2	3									2	1									56	24									1	1									5	1
Hubei	Qichun					18/07/2018	1	2	3	3	8						1	2	1	2							43	34	13	6	65						1	1	1	1	1						4	4	4
Hubei	Qichun					18/07/2018	1	2	3	4	7	7	8				1	2	1	2	1	2	2				52	50	25	23	3	1	74				1	1	1	1	1	1	1				2	2	2
Hubei	Qichun					18/07/2018	1	2	8	3	4	7	5				1	2	2	1	2	1	2				49	49	82	27	25	1	13				1	1	1	1	1	1	1				2	2	2
Hubei	Qichun					18/07/2018	1	2	5	3							1	2	2								55	55	34	26							1										2	2	1
Hubei	Qichun					18/07/2018	1	2	4	7	7	7					1	2	2	1	1	2					62	56	33	7	7	10					1	1	1	1	1	1					2	2	2
Hubei	Qichun					18/07/2018	1	2	3	3							2	2	1	1							50	50	29	26							1	1	1	1							2	2	1
Hubei	Qichun					18/07/2018	1	2									1	2									68	65									1	1									2	1
Hubei	Qichun					18/07/2018	1	2	8	8	7						1	2	1	2	1						40	39	69	68	13						1	1	1	1	1						2	2	2
Hubei	Qichun					18/07/2018	1	2	7								1	2	2								66	64	17								1	1	1								2	2	1
Hubei	Qichun					18/07/2018	1	2	3								1	2	1								30	24	3								1	1	1								2	2	1
Hubei	Qichun					18/07/2018	3	8	8	2	5	3					1	1	2	2	2	1					31	60	57	31	8	4					1	1	1	1	1	1					3	2	2
Hubei	Qichun					18/07/2018	1	2	5	3	5	8					1	2	2	1	2	2					50	49	27	21	24	84					1	1	1	1	1	1					1	1	2
Hubei	Qichun					18/07/2018	1	2	3	3	4	7	7				1	2	1	1	2	2	1				56	62	35	32	31	8	5				1	1	1	1	1	1	1				2	2	2
Hubei	Qichun						1	2	3	4	7																56	56	26	25	3
Hubei	Qichun					18/07/2018	1	2	8	3	3						2	2	2	1	1						48	45	74	22	12						1	1	1	1	1						2	2	5
Hubei	Qichun					17/07/2018	1	2	5								1	2	2								29	29	2								1	1	1								2	2	1
Hubei	Qichun					17/07/2018	1	2	7	7							1	2	1	2							64	60	8	2							1	1	1	1							2	2	1
Hubei	Qichun					18/07/2018	1	2	3	5							1	2	1	2							47	45	15	21							1	1	1	1							2	2	1
Hubei	Qichun					18/07/2018	1	2	3	4	7	7	8	8			2	2	1	2	1	2	1	2			53	54	32	30	4	2	84	75			1	1	1	1	1	1	1	1			2	2	2
Hubei	Qichun					18/07/2018	1	2	5	5	3	4	7				1	2	2	2	1	2	2				62	55	32	30	28	26	2				1	1	1	1	1	1	1				2	2	1
Hubei	Qichun					18/07/2018	1	2	3	3	3	5					1	2	1	1	1	2					60	53	34	32	30	22					1	1	1	1	1	1					2	2	2
Hubei	Qichun					18/07/2018	1	2	3	3	4	4	7	7			1	2	1	1	2	2	1	1			61	55	32	31	30	28	6	15			1	1	1	1	1	1	1	1			2	2	2
Hubei	Qichun					18/07/2018	1	2	3	4							1	2	1	2							51	51	30	27							1	1	1	1							2	2	2
Hubei	Qichun					18/07/2018	1	2	3	4	7						1	2	1	2	1						56	54	31	31	2						1	1	1	2	1						2	2	2
Hubei	Qichun					18/07/2018	1	3	4	7							1	1	2	2							52	27	28	1							1	1	2	1							5	2	2
Hubei	Qichun					18/07/2018	1	2	3								1	2	1								48	47	23								1	1	1								2	2	1
Hubei	Qichun					18/07/2018	1	2	5								1	2	2								47	46	22								1	1	1								2	2
Hubei	Qichun					18/07/2010	1	2	5	3	8						1	2	2	1	2						36	32	12	3	61						1	1	1	1	1						2	2	1
Hubei	Qichun					18/07/2018	1										2										67										1										5
Hubei	Qichun					18/07/2018	1	2									1	2									50	48									1	1									2	2
Hubei	Qichun					18/07/2018	1	2	3	4	7	7					1	2	2	2	1	2					62	54	28	28	41	51					1	1	1	1	1	1					2	2	2
Hubei	Qichun					18/07/2018	1	2	3	5	8						1	2	1	2	1						46	46	23	24	83						1	1	1	1	1						2	2	1
Hubei	Qichun					18/07/2018	1	2	3	4	7	7					1	2	1	2	2	2					65	64	36	36	10	2					1	1	1	1	1	1					2	2	2
Hubei	Qichun					18/07/2018	1	2	3	4	7	7					1	2	1	2	1	2					65	65	49	39	12	8					1	1	1	1	1	1					2	2	2
Hubei	Qichun					18/07/2018	1	2	3	4	3	3	5	7			1	1	1	2	1	1	2	1			62	58	36	32	32	27	18	8			1	1	1	1	1	1	1	1			2	2	2
Hubei	Qichun					18/07/2018	1	2	8	8	5	5					1	2	1	2	2	2					33	30	62	56	7	2					1	1	1	1	1	1					2	2	2
Hubei	Qichun					18/07/2018	1	2	3	3							1	2	1	1							45	36	11	1							1	1	1	1							2	2	1
Hubei	Qichun					18/07/2018	1	2	3	4	7						1	2	1	2	2						52	52	25	26	2						1	1	1	1	1						2	2	2
Hubei	Qichun					18/07/2018	1	2	3	4	5	7	7				1	2	1	2	2	2	2				59	55	32	31	29	5	4				1	1	1	1	1	1	1				2	2	2
Hubei	Qichun					18/07/2018	1	2	3	4	7	7					1	2	1	4	1	2					77	73	41	46	18	20					1	1	1	3	1	1					2	2	2
Hubei	Qichun					18/07/2018	1	2	3	4	7						1	2	1	2	1						51	51	27	25	1						1	1	1	1	1						2	2	2
Hubei	Qichun					18/07/2018	1	2	3								1	1	1								51	50	26								1	1	1								2	2	1
Hubei	Qichun					18/07/2018	1	2	3	3	4	4	7	7		7	1	2	1	1	2	2	1	1		2	36	63	41	39	39	35	20	16		8	1	1	1	1	1	1	1	1		1	2	2	2
Hubei	Qichun					18/07/2018	1	2	3	4	7	7					1	2	1	2	1	2					68	65	44	35	9	14					1	1	1	1	1	1					2	2	2
Hubei	Qichun					18/07/2018	1	2	3	3	4	4	7	7		7	1	2	1	1	2	2	1	1		2	61	57	35	33	35	28	13	2		2	1	1	1	1	1	1	1	1		1	2	2	2
Hubei	Qichun					18/07/2018	1	2									1	2									78	74									1	1									2	2
Hubei	Qichun					18/07/2018	1	2	5	8	7						1	2	2	2	2						50	46	27	84	2						1	1	1	1	1						2	2	2
Hubei	Qichun					18/07/2018	1	2									1	2									52	49									1	1									2	2
Hubei	Qichun					18/07/2018	1	3	4	7	5						1	1	2	1	2						62	31	24	61	38						1	1	1	1	1						5	2	2
Hubei	Qichun					18/07/2017	1	2	3	5							1	2	1	2							45	43	23	8							1	1	1	1							2	2	1
Hubei	Qichun					18/07/2017	1	2	3	7	4	7					1	2	1	2	2	2					68	67	41	20	40	17					1	1	1	1	1	1					2	2	2
Hubei	Qichun					18/07/2018	1	2	3	4	7	7					1	2	1	2	2	2					71	68	37	30	8	6					1	1	1	1	1	1					2	2	2
Hubei	Qichun					18/07/2018	1	2	7	7	7						1	2	1	1	2						66	60	13	6	3						1	1	1	1	1						2	2	1
Hubei	Qichun					18/07/2018	1	2	3	4	7	7					1	2	1	2	1	2					61	54	35	33	10	7					2	1	1	1	1	1					2	2	2
Hubei	Qichun					18/07/2018	1	2	3	4	7	7					1	2	1	2	1	2					63	61	38	36	18	3					2	2	2	2	1	1					2	5	2
Hubei	Qichun					18/07/2018	1	2									1	2									55	55									1	1									2	2
Hubei	Qichun					18/07/2018	1	2									1	2									64	63									1	1									2	2
Hubei	Qichun					18/07/2018	1	4	7	7							2	1	2	2							61	37	6	2							1	1	1	1							2	2	1
Hubei	Qichun					18/07/2018	1	2	3	4	7	7					1	2	1	1	1	2					67	66	40	38	12	1					1	1	1	1	1						2	2	2
Hubei	Qichun					18/07/2018	1	2	5	6	3						1	2	2	1	1						79	76	49	50	26						1	1	1	1	1						2	2	2
Hubei	Qichun					18/07/2018	1	1	5								1	2	2								56	56	24								1	1	1								2	2	1
Hubei	Qichun					18/07/2018	1	2									1	2									56	52									1	1									2	2
Hubei	Qichun					18/07/2017	1	2	5	6	7						1	2	2	1	2						27	71	46	47	10						1	1	1	1	1						2	2	2
Hubei	Qichun					18/07/2017	1	2	3								1	2	1								55	52	28								1	1	1								2	2	1
Hubei	Qichun					18/07/2018	1	2									1	2									69	62									1	1									2	2
Hubei	Qichun					18/07/2018	1	2	3	5							1	2	1	2							54	55	27	29							1	1	1	1							2	2	1
Hubei	Qichun					18/07/2018	1	2	3	3	4	7					1	2	1	1	2	1					74	68	42	40	39	15					1	1	1	1	1	1					2	2	2
Hubei	Qichun					18/07/2017	1	2	3	4	7	7					1	2	1	2	1	1					62	56	33	25	81	41					1	1	1	1	1	1					2	2	2
Hubei	Qichun					18/07/2018	1	2	3	4	3	4	7	7		7	1	2	1	2	1	2	1	1		2	65	61	36	34	36	32	6	6		21	1	1	1	1	1	1	1	1		1	2	2	2
[truncated: 53 more columns]
